# Supplementary material for: Co-prescribing of antidepressants and opioids for non-cancer pain in England, 2010–2019: a descriptive study using CPRD primary care electronic health records
Source: BMC Prim Care. 2025 Aug 16;26:254. doi: 10.1186/s12875-025-02956-1 (PMC12357414; doi:10.1186/s12875-025-02956-1)
Supplement: Supplementary file 1 — Additional file 1. Code lists for CPRD GOLD used to identify antidepressants, opioids for non-cancer pain, ethnic group, neuropathic pain, depression, anxiety / phobia, cancer, terminal illness, opioid use disorder and heart failure; contraindicated combinations of opioids and antidepressants. [file 12875_2025_2956_MOESM1_ESM.xlsx]

## Sheet: INFO
Code lists for CPRD GOLD used to identify:
	antidepressants
	opioids for non-cancer pain
	ethnic groups
	neuropathic pain
	depression
	anxiety / phobia
	cancer
	terminal illness
	opioid use disorder
	heart failure
Contraindicated combinations of opioids and antidepressants
	contraindicated

## Sheet: antidepresants
prodcode	productname	dmdcode
9496	dutonin tablets treatment initiation pack (bristol-myers squibb pharmaceuticals ltd)	3937311000001100
55289	asendis 50mg tablets (mercury pharma group ltd)	3798611000001100
12222	ludiomil 10mg tablets (novartis pharmaceuticals uk ltd)	3864911000001100
10645	ludiomil 25mg tablets (novartis pharmaceuticals uk ltd)	3684011000001100
14410	ludiomil 50mg tablets (novartis pharmaceuticals uk ltd)	3865211000001100
13558	ludiomil 75mg tablets (novartis pharmaceuticals uk ltd)	3808811000001100
16727	maprotiline 10mg tablets	321841008
8549	maprotiline 25mg tablets	321842001
12100	maprotiline 50mg tablets	321843006
20405	maprotiline 75mg tablets	321844000
11459	cystemme effervescent granules sachets (abbott laboratories ltd)	4614011000001100
14797	sodium bicarbonate 2.623g / sodium citrate 939mg effervescent granules sachets	4638611000001100
7930	stanozolol 5mg tablets	325740006
7967	stromba 5mg tablets (sanofi-synthelabo ltd)	4563311000001100
27876	amitriptyline
873	amitriptyline 100 mg tab	5635001000027100
13496	amitriptyline 200 mg tab	5565001000027100
23497	amitriptyline 300 mg tab	5605001000027100
3771	amitriptyline 75 mg tab	1.71545e+17
30738	amitriptyline s/f
8250	amitriptyline s/f 25 mg/5ml syr	9.5995e+16
20712	amitriptyline s/r
77229	amitriptyline 10mg/5ml oral solution sugar free (rosemont pharmaceuticals ltd)
487	amitriptyline 25mg modified-release capsules	3.59012e+16
4682	amitriptyline 50mg modified-release capsules	3.59015e+16
2486	lentizol 25mg modified-release capsules (pfizer ltd)	4534311000001100
2985	lentizol 50mg modified-release capsules (pfizer ltd)	4533611000001100
3490	amitriptyline 10mg / perphenazine 2mg tablets	321930007
38827	triptafen-m tablets (mercury pharma group ltd)	479411000001101
7475	amoxapine 25 mg tab	6675001000027100
3351	amoxapine 50mg tablets	321893005
13318	anafranil 25 mg inj	6615001000027100
3195	clomipramine 25 mg tab	8.8365e+16
25036	clomipramine hydrochloride
30375	anafranil 25mg/2ml solution for injection ampoules (novartis pharmaceuticals uk ltd)	4551211000001100
83468	clomipramine 10mg capsules (almus pharmaceuticals ltd)
83470	clomipramine 25mg capsules (almus pharmaceuticals ltd)
26513	clomipramine 25mg/2ml solution for injection ampoules	3.6089e+16
22872	doxepin hcl
23334	faverin
27565	fluanxol
3668	imipramine 100 mg tab	1.01595e+17
7573	imipramine 25 mg cap	1.44435e+17
7784	imipramine 50 mg tab	1.44415e+17
10649	imipramine 75 mg tab	1.44465e+17
8055	imipramine 25mg/5ml oral solution	3.60465e+16
4404	tofranil 25mg/5ml syrup (novartis pharmaceuticals uk ltd)	214311000001103
25070	lofepramine
71067	lofepramine 70mg tablets (almus pharmaceuticals ltd)	1.79715e+16
4329	mianserin 20mg tablets	321847007
31168	mirtazapine
48185	mirtazapine 30mg orodispersible tablets (almus pharmaceuticals ltd)	1.79688e+16
63827	dutonin 50mg tablets (bristol-myers squibb pharmaceuticals ltd)	3936411000001100
67757	nefazodone 50mg tablets	376658002
12194	nortriptyline 10 mg eli	1.66915e+17
2936	motival 10mg/500microgram tablets (sanofi)	125111000001109
7780	nortriptyline 10mg / fluphenazine 500microgram tablets	321927000
8493	motipress tablets (sanofi-synthelabo ltd)	491811000001108
14578	nortriptyline 30mg / fluphenazine 1.5mg tablets	321926009
8845	optimax 6 gm pow	1.60225e+17
3954	optimax tab	1.39095e+17
26822	prothiaden
27616	prothiaden
4149	protriptyline hcl 10 mg tab	1.09655e+17
86199	sertraline 50mg tablets (almus pharmaceuticals ltd)
27568	surmontil
13621	molipaxin cr 150mg tablets (aventis pharma)	4549511000001100
12710	trazodone 150mg modified-release tablets	4557211000001100
25045	trimipramine
25085	trimipramine
2533	trimipramine 50 mg tab	5.7145e+16
3353	l-tryptophan 500 mg cap	1915001000027100
22067	intrafusin 22 solution for injection 500ml bottles (fresenius kabi ltd)	7421411000001100
6274	efexor 50mg tablets (wyeth pharmaceuticals)	628511000001107
2617	venlafaxine 50mg tablets	321974009
16323	perphenazine 2mg with amitriptyline 10mg tablet	1.33385e+17
6894	perphenazine 2mg with amitriptyline 25mg tablet	1.33395e+17
1453	triptafen m 2mg+10mg tablet (goldshield pharmaceuticals ltd)	3.2585e+16
3356	parstelin tablet (glaxosmithkline consumer healthcare)	2.3965e+16
3955	tranylcypromine with trifluoperazine tablet	1.44765e+17
24890	trifluoperazine with tranylcypromine 1mg + 10mg tablet	1.57765e+17
55620	flupentixol liquid	2.46555e+17
5712	depixol 3mg tablets (lundbeck ltd)	3679611000001100
5707	flupentixol 3mg tablets	321407005
2155	depixol -conc 100mg/ml injection (lundbeck ltd)	7115001000027100
19283	depixol 20mg/1ml solution for injection ampoules (lundbeck ltd)	3102911000001100
2136	depixol 20mg/ml injection (lundbeck ltd)	3.9945e+16
2156	depixol 40mg/2ml solution for injection ampoules (lundbeck ltd)	3102111000001100
14889	depixol conc 100mg/1ml solution for injection ampoules (lundbeck ltd)	3101311000001100
18197	depixol conc 50mg/0.5ml solution for injection ampoules (lundbeck ltd)	3100711000001100
14130	depixol low volume 200mg/1ml solution for injection ampoules (lundbeck ltd)	3104011000001100
18175	flupentixol 100mg/1ml solution for injection ampoules	3.60686e+16
14839	flupentixol 200mg/1ml solution for injection ampoules	3.60687e+16
14966	flupentixol 20mg/1ml solution for injection ampoules	3.60688e+16
2276	flupentixol 40mg/2ml solution for injection ampoules	3.60689e+16
18155	flupentixol 50mg/0.5ml solution for injection ampoules	3.6058e+16
8712	flupentixol decanoate 100mg/ml injection	1.07035e+17
1733	flupentixol decanoate 20mg/ml injection	1.07025e+17
57170	psytixol 100mg/1ml solution for injection ampoules (mylan)	9494211000001100
85455	psytixol 200mg/1ml solution for injection ampoules (mylan)
60782	psytixol 20mg/1ml solution for injection ampoules (mylan)	9488311000001100
57762	psytixol 40mg/2ml solution for injection ampoules (mylan)	9489211000001100
59816	psytixol 50mg/0.5ml solution for injection ampoules (mylan)	9490711000001100
81501	pregabalin 225mg tablets
79320	lyrica 300mg capsules (sigma pharmaceuticals plc)
21357	asendis 100mg tablet (wyeth pharmaceuticals)	1.72605e+17
24723	asendis 150mg tablet (wyeth pharmaceuticals)	1.72625e+17
15380	asendis 25mg tablet (wyeth pharmaceuticals)	1.72585e+17
14398	asendis 50mg tablet (wyeth pharmaceuticals)	1.72595e+17
18932	evadyne 25mg tablet (wyeth pharmaceuticals)	5.9185e+16
24700	prondol 15mg tablet (wyeth pharmaceuticals)	1.18685e+17
31672	prondol 30mg tablet (wyeth pharmaceuticals)	1.18695e+17
12111	vivalan 50mg tablet (astrazeneca uk ltd)	3.4615e+16
45233	amitriptyline 10mg tablets (ivax pharmaceuticals uk ltd)	105411000001106
19779	amitriptyline 10mg/ml injection	9.5265e+16
34503	amitriptyline 25mg tablets (ivax pharmaceuticals uk ltd)	788611000001109
77167	amitriptyline 25mg tablets (ranbaxy (uk) ltd)
65439	amitriptyline 25mg tablets (sandoz ltd)	5162711000001100
46970	amitriptyline 50mg tablets (ivax pharmaceuticals uk ltd)	778911000001108
182	tryptizol 10mg/ml injection (merck sharp & dohme ltd)	5.9335e+16
21081	amitriptyline 12.5mg / chlordiazepoxide 5mg capsules	1.56115e+17
18342	amitriptyline 25mg / chlordiazepoxide 10mg capsules	1.56125e+17
11963	limbitrol 10 capsule (roche products ltd)	5.3015e+16
14534	limbitrol 5 capsule (roche products ltd)	1.7285e+16
595	amitriptyline 25mg / perphenazine 2mg tablets	321929002
1208	triptafen tablets (amco)	514611000001101
3652	amoxapine 100mg tablets	321894004
4411	amoxapine 150mg tablets	1.72735e+17
17319	amoxapine 25mg tablets	1.72705e+17
12227	butriptyline 25mg tablets	1.56445e+17
32457	butriptyline 50mg tablets	1.56455e+17
79276	clomipramine 25mg capsules (mylan)
7515	anafranil 10mg capsules (novartis pharmaceuticals uk ltd)	701211000001104
3657	anafranil 25mg capsules (novartis pharmaceuticals uk ltd)	647111000001102
8719	anafranil 25mg/5ml syrup (novartis pharmaceuticals uk ltd)	4534911000001100
7693	anafranil 50mg capsules (novartis pharmaceuticals uk ltd)	5511000001101
7894	anafranil sr 75mg tablets (novartis pharmaceuticals uk ltd)	119411000001107
3194	clomipramine 10mg capsules	321785001
34866	clomipramine 10mg capsules (a a h pharmaceuticals ltd)	730311000001107
68665	clomipramine 10mg capsules (almus pharmaceuticals ltd)	1.79658e+16
41628	clomipramine 10mg capsules (ivax pharmaceuticals uk ltd)	312211000001109
62620	clomipramine 10mg capsules (mylan)	286811000001103
43561	clomipramine 10mg capsules (teva uk ltd)	16411000001107
3670	clomipramine 25mg capsules	321786000
34245	clomipramine 25mg capsules (a a h pharmaceuticals ltd)	235711000001109
81617	clomipramine 25mg capsules (actavis uk ltd)
41563	clomipramine 25mg capsules (ivax pharmaceuticals uk ltd)	299811000001105
45350	clomipramine 25mg capsules (teva uk ltd)	149111000001109
65762	clomipramine 25mg capsules (waymade healthcare plc)	2.18594e+16
8720	clomipramine 25mg/5ml oral solution	4557811000001100
64458	clomipramine 25mg/5ml oral suspension	8377211000001100
3925	clomipramine 50mg capsules	321787009
45318	clomipramine 50mg capsules (a a h pharmaceuticals ltd)	636911000001101
41597	clomipramine 50mg capsules (ivax pharmaceuticals uk ltd)	404711000001100
53187	clomipramine 50mg capsules (kent pharmaceuticals ltd)	920211000001105
78324	clomipramine 50mg capsules (mylan)
65804	clomipramine 50mg capsules (teva uk ltd)	627711000001103
77227	clomipramine 50mg capsules (waymade healthcare plc)
53161	clomipramine 50mg/5ml oral solution	8377511000001100
38274	clomipramine 50mg/5ml oral suspension	8377611000001100
78057	clomipramine 5mg/5ml oral solution
8661	clomipramine 75mg modified-release tablets	3.60891e+16
43024	dosulepin 100mg/5ml oral solution	1.20824e+16
77130	dosulepin 10mg/5ml oral solution
70838	dosulepin 25mg capsule (celltech pharma europe ltd)	3.9465e+16
84	dosulepin 25mg capsules	321805008
23426	dosulepin 25mg capsules (a a h pharmaceuticals ltd)	254111000001108
34745	dosulepin 25mg capsules (actavis uk ltd)	397111000001102
34643	dosulepin 25mg capsules (almus pharmaceuticals ltd)	9792111000001100
31824	dosulepin 25mg capsules (ivax pharmaceuticals uk ltd)	496511000001101
44853	dosulepin 25mg capsules (kent pharmaceuticals ltd)	619511000001105
29875	dosulepin 25mg capsules (mylan)	582911000001100
33164	dosulepin 25mg capsules (sandoz ltd)	543311000001104
34641	dosulepin 25mg capsules (sovereign medical ltd)	1.71976e+16
76317	dosulepin 25mg capsules (strides pharma uk ltd)
34223	dosulepin 25mg capsules (teva uk ltd)	148811000001109
19168	dosulepin 25mg/5ml mixture	5.3535e+16
50722	dosulepin 25mg/5ml oral solution	8454311000001100
45737	dosulepin 25mg/5ml oral solution (rosemont pharmaceuticals ltd)	6.0905e+16
6054	dosulepin 25mg/5ml oral solution sugar free	1.13115e+17
71023	dosulepin 25mg/5ml oral solution sugar free (special order)	1.16032e+16
70593	dosulepin 25mg/5ml oral suspension	8454211000001100
74	dosulepin 75mg tablets	321806009
32121	dosulepin 75mg tablets (a a h pharmaceuticals ltd)	62611000001108
19186	dosulepin 75mg tablets (actavis uk ltd)	600711000001109
67728	dosulepin 75mg tablets (alliance healthcare (distribution) ltd)	918611000001104
42734	dosulepin 75mg tablets (almus pharmaceuticals ltd)	9792411000001100
81126	dosulepin 75mg tablets (co-pharma ltd)
31826	dosulepin 75mg tablets (ivax pharmaceuticals uk ltd)	344311000001104
34525	dosulepin 75mg tablets (mylan)	851011000001104
62681	dosulepin 75mg tablets (sandoz ltd)	407811000001104
71059	dosulepin 75mg tablets (sovereign medical ltd)	1.71978e+16
34058	dosulepin 75mg tablets (teva uk ltd)	241511000001103
57926	dosulepin 75mg/5ml oral solution	8454111000001100
10948	dosulepin 75mg/5ml oral solution sugar free	5.3525e+16
84526	dosulepin 75mg/5ml oral suspension
1940	dothapax 25 capsules (ashbourne pharmaceuticals ltd)	14911000001107
15632	dothapax 75 tablets (ashbourne pharmaceuticals ltd)	927011000001104
21820	prepadine 25mg capsules (teva uk ltd)	397711000001101
21819	prepadine 75mg tablets (teva uk ltd)	329511000001107
67990	prothiaden 25mg capsules (sigma pharmaceuticals plc)	1.43444e+16
51758	prothiaden 25mg capsules (stephar (u.k.) ltd)	1.65864e+16
1169	prothiaden 25mg capsules (teofarma)	208811000001101
2320	prothiaden 75mg tablets (teofarma)	733111000001103
30376	thaden 25mg capsules (opus pharmaceuticals ltd)	398211000001107
21157	thaden 75mg tablets (opus pharmaceuticals ltd)	709611000001101
3842	doxepin 10mg capsules	321811006
3554	doxepin 25mg capsules	321812004
40777	doxepin 25mg/5ml oral suspension	2.56215e+17
5073	doxepin 50mg capsules	321813009
73363	doxepin 50mg/5ml oral solution	8484811000001100
81337	doxepin 50mg/5ml oral suspension
7059	doxepin 75mg capsules	321814003
35258	sinepin 25mg capsules (marlborough pharmaceuticals ltd)	1.10443e+16
35493	sinepin 50mg capsules (marlborough pharmaceuticals ltd)	1.10446e+16
10413	sinequan 10mg capsules (pfizer ltd)	259211000001103
12129	sinequan 25mg capsules (pfizer ltd)	400611000001102
12125	sinequan 50mg capsules (pfizer ltd)	621711000001107
14519	sinequan 75mg capsules (pfizer ltd)	276511000001108
7910	tofranil 25mg tablets (novartis pharmaceuticals uk ltd)	53511000001107
27476	iprindole hc 15mg	1.18645e+17
27733	iprindole hc 30mg	1.18655e+17
79397	lofepramine oral solution
58450	feprapax 70mg tablets (ashbourne pharmaceuticals ltd)	694011000001102
2093	gamanil 70mg tablets (merck serono ltd)	95011000001108
41627	lofepramine 70mg tablet (teva uk ltd)	8.9015e+16
114	lofepramine 70mg tablets	321835001
34046	lofepramine 70mg tablets (a a h pharmaceuticals ltd)	493911000001102
34950	lofepramine 70mg tablets (accord healthcare ltd)	555511000001106
83942	lofepramine 70mg tablets (alliance healthcare (distribution) ltd)
74586	lofepramine 70mg tablets (almus pharmaceuticals ltd)	1.79715e+16
66100	lofepramine 70mg tablets (de pharmaceuticals)	2.43692e+16
34578	lofepramine 70mg tablets (ivax pharmaceuticals uk ltd)	686911000001105
68657	lofepramine 70mg tablets (kent pharmaceuticals ltd)	798411000001105
67742	lofepramine 70mg tablets (mylan)	720011000001106
56703	lofepramine 70mg tablets (sandoz ltd)	7488511000001100
34672	lofepramine 70mg tablets (sterwin medicines)	373011000001103
60591	lofepramine 70mg tablets (teva uk ltd)	113011000001101
86700	lofepramine 70mg tablets (zentiva pharma uk ltd)
56229	lofepramine 70mg/5ml oral solution	1.28127e+16
43534	lofepramine 70mg/5ml oral suspension (rosemont pharmaceuticals ltd)	6.0955e+16
4218	lofepramine 70mg/5ml oral suspension sugar free	3.60404e+16
77717	lofepramine 70mg/5ml oral suspension sugar free (a a h pharmaceuticals ltd)
25444	lomont 70mg/5ml oral suspension (rosemont pharmaceuticals ltd)	4071311000001100
7468	bolvidon 10mg tablet (organon laboratories ltd)	3635001000027100
8144	bolvidon 20mg tablet (organon laboratories ltd)	3645001000027100
8585	bolvidon 30mg tablet (organon laboratories ltd)	3655001000027100
3083	mianserin 10mg tablets	321846003
47363	mianserin 20mg tablet (berk pharmaceuticals ltd)	1.6435e+16
6255	mianserin 30mg tablets	321848002
12368	norval 10mg tablet (bencard)	2.1945e+16
11956	norval 20mg tablet (bencard)	2.1955e+16
12192	norval 30mg tablet (bencard)	2.1965e+16
7677	allegron 10mg tablets (king pharmaceuticals ltd)	893811000001100
8640	allegron 25mg tablets (king pharmaceuticals ltd)	629711000001106
83498	allegron 25mg tablets (lexon (uk) ltd)
20571	fluphenazine with nortriptyline 500microgramswith10mg tablet	1.07095e+17
60929	protriptyline 5mg tablets	376650009
81245	trazodone 100mg tablets
81210	trazodone 50mg tablets
85939	trazodone 50mg/5ml oral solution sugar free (alliance healthcare (distribution) ltd)
4194	molipaxin 100mg capsules (zentiva)	75511000001108
4003	molipaxin 150mg tablets (zentiva)	1811000001101
4874	molipaxin 50mg capsules (zentiva)	369211000001100
8174	molipaxin 50mg/5ml oral liquid (sanofi)	3904511000001100
1730	trazodone 100mg capsules	321880000
34580	trazodone 100mg capsules (a a h pharmaceuticals ltd)	173311000001109
73639	trazodone 100mg capsules (actavis uk ltd)	1.62385e+16
19181	trazodone 100mg capsules (mylan)	733411000001108
41709	trazodone 100mg capsules (teva uk ltd)	656611000001106
41710	trazodone 100mg capsules (zentiva)	158611000001108
65152	trazodone 100mg/5ml oral solution	1.33587e+16
72291	trazodone 100mg/5ml oral solution sugar free	3.51133e+16
66749	trazodone 10mg/5ml oral solution	1.33589e+16
4020	trazodone 150mg tablets	321877001
73419	trazodone 150mg tablets (a a h pharmaceuticals ltd)	782911000001101
77915	trazodone 150mg tablets (accord healthcare ltd)
73636	trazodone 150mg tablets (actavis uk ltd)	1.62387e+16
76480	trazodone 150mg tablets (alliance healthcare (distribution) ltd)
30983	trazodone 150mg tablets (mylan)	151911000001106
29857	trazodone 150mg tablets (teva uk ltd)	620611000001108
34470	trazodone 150mg tablets (zentiva)	120311000001104
55137	trazodone 150mg/5ml oral suspension	1.33592e+16
55138	trazodone 250mg/5ml oral solution	1.33593e+16
83013	trazodone 25mg/5ml oral solution
57226	trazodone 25mg/5ml oral suspension	1.33596e+16
3355	trazodone 50mg capsules	321881001
34003	trazodone 50mg capsules (a a h pharmaceuticals ltd)	868211000001107
71031	trazodone 50mg capsules (actavis uk ltd)	1.62383e+16
29339	trazodone 50mg capsules (mylan)	266411000001103
41609	trazodone 50mg capsules (teva uk ltd)	667211000001102
34421	trazodone 50mg capsules (zentiva)	226111000001100
61842	trazodone 50mg/5ml oral solution	1.33597e+16
6442	trazodone 50mg/5ml oral solution sugar free	3909411000001100
59931	trazodone 50mg/5ml oral solution sugar free (a a h pharmaceuticals ltd)	1.87521e+16
70521	trazodone 50mg/5ml oral solution sugar free (amco)	2.99256e+16
77474	trazodone 50mg/5ml oral solution sugar free (zentiva)
80399	trazodone 50mg/5ml oral suspension
61657	trazodone 75mg/5ml oral solution	1.33599e+16
69355	trazodone oral solution	2.52055e+17
8928	surmontil 10mg tablets (sanofi)	908011000001108
2532	surmontil 25mg tablets (sanofi)	498211000001103
2531	surmontil 50mg capsules (sanofi)	101711000001102
4310	trimipramine 10mg tablets	321887002
42228	trimipramine 10mg tablets (a a h pharmaceuticals ltd)	9710311000001100
53808	trimipramine 10mg tablets (phoenix healthcare distribution ltd)	1.78666e+16
2039	trimipramine 25mg tablets	321888007
45226	trimipramine 25mg tablets (a a h pharmaceuticals ltd)	9710511000001100
57978	trimipramine 25mg tablets (waymade healthcare plc)	2.19071e+16
66493	trimipramine 25mg/5ml oral suspension	1.34555e+16
3196	trimipramine 50mg capsules	321886006
65445	trimipramine 50mg capsules (a a h pharmaceuticals ltd)	9709811000001100
66919	trimipramine 50mg capsules (waymade healthcare plc)	2.19066e+16
65213	trimipramine 50mg/5ml oral solution	1.34556e+16
12309	viloxazine hcl 50mg tablets	1.32045e+17
7755	concordin 10 tablet (merck sharp & dohme ltd)	7.7925e+16
7816	concordin 5 tablet (merck sharp & dohme ltd)	7.7865e+16
34916	amitriptyline 10mg tablet (berk pharmaceuticals ltd)	4165001000027100
45242	amitriptyline 10mg tablet (sussex pharmaceutical ltd)	4415001000027100
22070	amitriptyline 10mg/5ml oral solution (rosemont pharmaceuticals ltd)	6.1395e+16
3777	amitriptyline 10mg/5ml sugar free oral solution	1.96745e+17
34197	amitriptyline 25mg tablet (berk pharmaceuticals ltd)	4185001000027100
41729	amitriptyline 25mg tablet (celltech pharma europe ltd)	4245001000027100
42394	amitriptyline 25mg tablet (crosspharma ltd)	4295001000027100
34474	amitriptyline 25mg tablet (regent laboratories ltd)	4365001000027100
32439	amitriptyline 25mg tablet (sussex pharmaceutical ltd)	4425001000027100
40396	amitriptyline 50mg tablet (berk pharmaceuticals ltd)	4175001000027100
2525	amitriptyline 75mg modified-release capsules	9.5245e+16
48065	amitriptyline oral solution	2.45605e+17
26213	domical 10mg tablet (berk pharmaceuticals ltd)	5.8805e+16
20026	domical 25mg tablet (berk pharmaceuticals ltd)	5.8815e+16
27008	domical 50mg tablet (berk pharmaceuticals ltd)	5.8825e+16
24680	elavil 10mg tablet (ddsa pharmaceuticals ltd)	8.7995e+16
8726	tryptizol 10mg tablet (merck sharp & dohme ltd)	5.9295e+16
8878	tryptizol 10mg/5ml sugar free oral solution (merck sharp and dohme ltd)	5.9395e+16
7751	tryptizol 25mg tablet (merck sharp & dohme ltd)	5.9305e+16
8332	tryptizol 50mg tablet (merck sharp & dohme ltd)	5.9315e+16
8831	tryptizol mr 75mg modified-release capsule (merck sharp & dohme ltd)	5.9345e+16
7981	desipramine 25mg tablets	1.08945e+17
7979	pertofran 25mg tablet (novartis pharmaceuticals uk ltd)	5.8915e+16
17183	aventyl 10mg capsule (eli lilly and company ltd)	5.8655e+16
12549	aventyl 10mg/5ml liquid (eli lilly and company ltd)	5.8675e+16
12353	aventyl 25mg capsule (eli lilly and company ltd)	5.8665e+16
4118	nortriptyline 10mg capsule	1.29985e+17
39145	nortriptyline 10mg/5ml liquid	1.30005e+17
7678	nortriptyline 25mg capsule	1.29995e+17
11187	protriptyline 10mg tablet	1.38615e+17
7756	protriptyline 5mg tablet	1.38605e+17
79401	amitriptyline 100mg/5ml oral solution
83	amitriptyline 10mg tablets	321745007
33090	amitriptyline 10mg tablets (a a h pharmaceuticals ltd)	310911000001104
52867	amitriptyline 10mg tablets (accord healthcare ltd)	1.84572e+16
24141	amitriptyline 10mg tablets (actavis uk ltd)	268711000001108
57972	amitriptyline 10mg tablets (alliance healthcare (distribution) ltd)	179011000001109
55491	amitriptyline 10mg tablets (almus pharmaceuticals ltd)	9784511000001100
70991	amitriptyline 10mg tablets (arrow generics ltd)	2.04387e+16
84344	amitriptyline 10mg tablets (bristol laboratories ltd)
61835	amitriptyline 10mg tablets (de pharmaceuticals)	2.25897e+16
86618	amitriptyline 10mg tablets (flamingo pharma (uk) ltd)
76839	amitriptyline 10mg tablets (genesis pharmaceuticals ltd)
34731	amitriptyline 10mg tablets (kent pharmaceuticals ltd)	47511000001100
66578	amitriptyline 10mg tablets (mawdsley-brooks & company ltd)	2.99915e+16
83079	amitriptyline 10mg tablets (medihealth (northern) ltd)
80135	amitriptyline 10mg tablets (northstar healthcare unlimited company)
57107	amitriptyline 10mg tablets (phoenix healthcare distribution ltd)	1.7778e+16
65879	amitriptyline 10mg tablets (sigma pharmaceuticals plc)	2.97638e+16
24152	amitriptyline 10mg tablets (teva uk ltd)	865611000001103
59161	amitriptyline 10mg tablets (waymade healthcare plc)	2.17627e+16
34401	amitriptyline 10mg tablets (wockhardt uk ltd)	1.30591e+16
46801	amitriptyline 10mg/5ml oral solution	1.38924e+16
64000	amitriptyline 10mg/5ml oral solution sugar free	2.96867e+16
79826	amitriptyline 10mg/5ml oral solution sugar free (a a h pharmaceuticals ltd)
70300	amitriptyline 10mg/5ml oral solution sugar free (alliance healthcare (distribution) ltd)	3.08005e+16
76298	amitriptyline 10mg/5ml oral solution sugar free (wockhardt uk ltd)
46818	amitriptyline 10mg/5ml oral suspension	8277811000001100
76927	amitriptyline 2.5mg/5ml oral solution
49	amitriptyline 25mg tablets	321746008
34782	amitriptyline 25mg tablets (a a h pharmaceuticals ltd)	190511000001102
54877	amitriptyline 25mg tablets (accord healthcare ltd)	1.84574e+16
24145	amitriptyline 25mg tablets (actavis uk ltd)	78811000001102
55139	amitriptyline 25mg tablets (alliance healthcare (distribution) ltd)	735211000001108
42078	amitriptyline 25mg tablets (almus pharmaceuticals ltd)	9784711000001100
71042	amitriptyline 25mg tablets (arrow generics ltd)	2.04389e+16
86894	amitriptyline 25mg tablets (bristol laboratories ltd)
65987	amitriptyline 25mg tablets (crescent pharma ltd)	2.89783e+16
64647	amitriptyline 25mg tablets (de pharmaceuticals)	2.25899e+16
79766	amitriptyline 25mg tablets (genesis pharmaceuticals ltd)
24134	amitriptyline 25mg tablets (kent pharmaceuticals ltd)	440811000001107
66579	amitriptyline 25mg tablets (mawdsley-brooks & company ltd)	2.99917e+16
60355	amitriptyline 25mg tablets (phoenix healthcare distribution ltd)	1.77787e+16
66572	amitriptyline 25mg tablets (sigma pharmaceuticals plc)	1.50515e+16
24147	amitriptyline 25mg tablets (teva uk ltd)	40611000001100
34129	amitriptyline 25mg tablets (wockhardt uk ltd)	1.11766e+16
6312	amitriptyline 25mg/5ml oral solution sugar free	3.59014e+16
84748	amitriptyline 25mg/5ml oral solution sugar free (a a h pharmaceuticals ltd)
83377	amitriptyline 25mg/5ml oral solution sugar free (accord healthcare ltd)
78364	amitriptyline 25mg/5ml oral solution sugar free (alliance healthcare (distribution) ltd)
67127	amitriptyline 25mg/5ml oral solution sugar free (de pharmaceuticals)	2.25895e+16
34224	amitriptyline 25mg/5ml oral solution sugar free (rosemont pharmaceuticals ltd)	75911000001101
60410	amitriptyline 25mg/5ml oral solution sugar free (wockhardt uk ltd)	1.8148e+16
83516	amitriptyline 25mg/5ml oral suspension
1888	amitriptyline 50mg tablets	321747004
34274	amitriptyline 50mg tablets (a a h pharmaceuticals ltd)	771511000001106
34634	amitriptyline 50mg tablets (actavis uk ltd)	743811000001109
64330	amitriptyline 50mg tablets (almus pharmaceuticals ltd)	9784911000001100
82403	amitriptyline 50mg tablets (arrow generics ltd)
78221	amitriptyline 50mg tablets (de pharmaceuticals)
34182	amitriptyline 50mg tablets (kent pharmaceuticals ltd)	55411000001107
69712	amitriptyline 50mg tablets (sigma pharmaceuticals plc)	2.9764e+16
33624	amitriptyline 50mg tablets (teva uk ltd)	540811000001101
34107	amitriptyline 50mg tablets (wockhardt uk ltd)	1.11768e+16
4690	amitriptyline 50mg/5ml oral solution sugar free	3.59016e+16
34251	amitriptyline 50mg/5ml oral solution sugar free (rosemont pharmaceuticals ltd)	563711000001107
59820	amitriptyline 50mg/5ml oral solution sugar free (wockhardt uk ltd)	1.81463e+16
64141	amitriptyline 5mg/5ml oral solution	8277911000001100
76952	amitriptyline 5mg/5ml oral suspension
77497	amitriptyline 75mg/5ml oral solution
34872	imipramine 25mg tablet (c p pharmaceuticals ltd)	1.4185e+16
81638	imipramine 25mg tablet (celltech pharma europe ltd)
33074	praminil 10mg tablet (ddsa pharmaceuticals ltd)	9.0895e+16
2579	tofranil 10mg tablet (novartis pharmaceuticals uk ltd)	5.9085e+16
1310	imipramine 10mg tablets	321816001
41681	imipramine 10mg tablets (a a h pharmaceuticals ltd)	254311000001105
34222	imipramine 10mg tablets (actavis uk ltd)	424211000001100
67935	imipramine 10mg tablets (almus pharmaceuticals ltd)	1.34118e+16
71253	imipramine 10mg tablets (de pharmaceuticals)	2.39478e+16
70287	imipramine 10mg tablets (sigma pharmaceuticals plc)	2.98772e+16
32863	imipramine 10mg tablets (teva uk ltd)	8150911000001100
1809	imipramine 25mg tablets	321817005
34813	imipramine 25mg tablets (a a h pharmaceuticals ltd)	569911000001107
34355	imipramine 25mg tablets (actavis uk ltd)	572011000001105
82911	imipramine 25mg tablets (alliance healthcare (distribution) ltd)
83472	imipramine 25mg tablets (almus pharmaceuticals ltd)
80885	imipramine 25mg tablets (kent pharmaceuticals ltd)
41408	imipramine 25mg tablets (teva uk ltd)	8151111000001100
42247	imipramine 25mg/5ml oral solution sugar free	1.64234e+16
56501	tofranil 25mg tablets (lexon (uk) ltd)	1.62765e+16
3183	nortriptyline 10mg tablets	321861002
65237	nortriptyline 10mg tablets (a a h pharmaceuticals ltd)	1.83108e+16
80352	nortriptyline 10mg tablets (accord healthcare ltd)
85885	nortriptyline 10mg tablets (advanz pharma)
55970	nortriptyline 10mg tablets (king pharmaceuticals ltd)	1.86702e+16
72626	nortriptyline 10mg/5ml oral solution	1.50006e+16
80546	nortriptyline 10mg/5ml oral solution sugar free
68228	nortriptyline 10mg/5ml oral suspension	1.50007e+16
3903	nortriptyline 25mg tablets	321864005
48216	nortriptyline 25mg tablets (a a h pharmaceuticals ltd)	1.8311e+16
63276	nortriptyline 25mg tablets (alliance healthcare (distribution) ltd)	1.93596e+16
66201	nortriptyline 25mg tablets (sigma pharmaceuticals plc)	1.43773e+16
78224	nortriptyline 25mg tablets (waymade healthcare plc)
83536	nortriptyline 25mg/5ml oral solution sugar free
69317	nortriptyline 50mg tablets	3.40341e+16
25945	iproniazid 25mg	1.18725e+17
18290	marsilid 25mg tablet (roche products ltd)	1.8155e+16
41731	isocarboxazid 10mg tablet (cambridge laboratories ltd)	8.8325e+16
12207	isocarboxazid 10mg tablets	321908006
12503	marplan 10mg tablet (cambridge laboratories ltd)	1.8065e+16
3349	nardil 15mg tablets (kyowa kirin ltd)	32511000001104
82839	phenelzine 15mg capsules
86697	phenelzine 15mg capsules (imported)
4321	phenelzine 15mg tablets	321902007
10787	parnate 10mg tablet (goldshield pharmaceuticals ltd)	2.3935e+16
3783	tranylcypromine 10mg tablets	321910008
41654	tranylcypromine 10mg tablets (amco)	845511000001108
9206	manerix 150mg tablets (meda pharmaceuticals ltd)	538111000001106
5832	manerix 300mg tablets (meda pharmaceuticals ltd)	48311000001107
2883	moclobemide 150mg tablets	321913005
84842	moclobemide 150mg tablets (sandoz ltd)
67305	moclobemide 150mg tablets (sigma pharmaceuticals plc)	1.52329e+16
41747	moclobemide 150mg tablets (teva uk ltd)	823011000001104
5187	moclobemide 300mg tablets	321915003
3861	cipramil 10mg tablets (lundbeck ltd)	62511000001109
79784	cipramil 10mg tablets (waymade healthcare plc)
63953	cipramil 20mg tablets (de pharmaceuticals)	1.38494e+16
1712	cipramil 20mg tablets (lundbeck ltd)	847211000001102
2408	cipramil 40mg tablets (lundbeck ltd)	695611000001105
34498	citalopram 10mg tablet (neo laboratories ltd)	1.30695e+17
476	citalopram 10mg tablets	321989000
34586	citalopram 10mg tablets (a a h pharmaceuticals ltd)	4011011000001100
64423	citalopram 10mg tablets (accord healthcare ltd)	1.84607e+16
32848	citalopram 10mg tablets (actavis uk ltd)	7394711000001100
49165	citalopram 10mg tablets (alliance healthcare (distribution) ltd)	4247611000001100
42660	citalopram 10mg tablets (almus pharmaceuticals ltd)	9785611000001100
52100	citalopram 10mg tablets (arrow generics ltd)	1.0394e+16
59650	citalopram 10mg tablets (aurobindo pharma ltd)	1.91887e+16
53787	citalopram 10mg tablets (bristol laboratories ltd)	1.59895e+16
71005	citalopram 10mg tablets (de pharmaceuticals)	1.97144e+16
33720	citalopram 10mg tablets (ivax pharmaceuticals uk ltd)	9448211000001100
52408	citalopram 10mg tablets (kent pharmaceuticals ltd)	4011411000001100
85516	citalopram 10mg tablets (medihealth (northern) ltd)
84264	citalopram 10mg tablets (medreich plc)
34436	citalopram 10mg tablets (mylan)	4817511000001100
45286	citalopram 10mg tablets (niche generics ltd)	1.0443e+16
75697	citalopram 10mg tablets (phoenix healthcare distribution ltd)
52824	citalopram 10mg tablets (pliva pharma ltd)	9411011000001100
59193	citalopram 10mg tablets (ranbaxy (uk) ltd)	7457811000001100
63441	citalopram 10mg tablets (rivopharm (uk) ltd)	2.86903e+16
34499	citalopram 10mg tablets (sandoz ltd)	4011711000001100
60888	citalopram 10mg tablets (sigma pharmaceuticals plc)	1.50792e+16
85308	citalopram 10mg tablets (sovereign medical ltd)
41528	citalopram 10mg tablets (teva uk ltd)	7396211000001100
80370	citalopram 10mg tablets (tillomed laboratories ltd)
56355	citalopram 10mg tablets (waymade healthcare plc)	2.18537e+16
34413	citalopram 10mg tablets (zentiva)	4468311000001100
54827	citalopram 10mg/5ml oral suspension	1.2021e+16
34722	citalopram 20mg tablet (neo laboratories ltd)	1.30735e+17
67	citalopram 20mg tablets	321987003
34356	citalopram 20mg tablets (a a h pharmaceuticals ltd)	4011911000001100
67097	citalopram 20mg tablets (accord healthcare ltd)	1.84609e+16
34871	citalopram 20mg tablets (actavis uk ltd)	7394911000001100
53394	citalopram 20mg tablets (alliance healthcare (distribution) ltd)	4247811000001100
48026	citalopram 20mg tablets (almus pharmaceuticals ltd)	9785811000001100
56009	citalopram 20mg tablets (arrow generics ltd)	1.03944e+16
58476	citalopram 20mg tablets (aurobindo pharma ltd)	1.91889e+16
52607	citalopram 20mg tablets (bristol laboratories ltd)	1.59897e+16
52354	citalopram 20mg tablets (de pharmaceuticals)	1.97146e+16
34415	citalopram 20mg tablets (mylan)	4817711000001100
34970	citalopram 20mg tablets (niche generics ltd)	1.04435e+16
81067	citalopram 20mg tablets (noumed life sciences ltd)
73417	citalopram 20mg tablets (pliva pharma ltd)	9410811000001100
72373	citalopram 20mg tablets (ranbaxy (uk) ltd)	7458011000001100
26016	citalopram 20mg tablets (sandoz ltd)	4012311000001100
82670	citalopram 20mg tablets (sovereign medical ltd)
34966	citalopram 20mg tablets (teva uk ltd)	7396511000001100
60568	citalopram 20mg tablets (waymade healthcare plc)	2.18539e+16
34822	citalopram 20mg tablets (zentiva)	4468611000001100
71848	citalopram 20mg/5ml oral suspension	1.20211e+16
74753	citalopram 30mg tablets	2.44645e+17
43519	citalopram 40mg tablet (neo laboratories ltd)	1.30795e+17
4770	citalopram 40mg tablets	321991008
36746	citalopram 40mg tablets (a a h pharmaceuticals ltd)	4012511000001100
69571	citalopram 40mg tablets (accord healthcare ltd)	1.84701e+16
46977	citalopram 40mg tablets (actavis uk ltd)	7395111000001100
75075	citalopram 40mg tablets (alliance healthcare (distribution) ltd)	4248011000001100
60839	citalopram 40mg tablets (almus pharmaceuticals ltd)	9786311000001100
70790	citalopram 40mg tablets (aurobindo pharma ltd)	1.91893e+16
55033	citalopram 40mg tablets (de pharmaceuticals)	1.97148e+16
75702	citalopram 40mg tablets (kent pharmaceuticals ltd)
83078	citalopram 40mg tablets (medreich plc)
34603	citalopram 40mg tablets (mylan)	4817911000001100
45223	citalopram 40mg tablets (niche generics ltd)	1.0444e+16
34466	citalopram 40mg tablets (sandoz ltd)	4012911000001100
45304	citalopram 40mg tablets (teva uk ltd)	7396711000001100
46926	citalopram 40mg tablets (zentiva)	4469011000001100
32546	paxoran 10mg tablet (ranbaxy (uk) ltd)	2.38895e+17
29756	paxoran 20mg tablet (ranbaxy (uk) ltd)	2.38905e+17
815	cipramil 40mg/ml drops (lundbeck ltd)	1211000001102
513	citalopram 40mg/ml oral drops sugar free	321994000
57936	citalopram 40mg/ml oral drops sugar free (a a h pharmaceuticals ltd)	1.52621e+16
56292	citalopram 40mg/ml oral drops sugar free (actavis uk ltd)	1.67416e+16
72124	citalopram 40mg/ml oral drops sugar free (teva uk ltd)	1.50679e+16
74785	cipralex 10mg tablets (de pharmaceuticals)	1.38492e+16
648	cipralex 10mg tablets (lundbeck ltd)	3388511000001100
83378	cipralex 10mg tablets (necessity supplies ltd)
74858	cipralex 10mg tablets (waymade healthcare plc)	1.05059e+16
26056	cipralex 10mg/ml oral drops (lundbeck ltd)	1.0364e+16
80820	cipralex 20mg tablets (de pharmaceuticals)
6360	cipralex 20mg tablets (lundbeck ltd)	4942511000001100
80821	cipralex 20mg tablets (mawdsley-brooks & company ltd)
41062	cipralex 20mg/ml oral drops (lundbeck ltd)	1.54533e+16
785	cipralex 5mg tablets (lundbeck ltd)	7331811000001100
603	escitalopram 10mg tablets	407915000
81987	escitalopram 10mg tablets (accord healthcare ltd)
63916	escitalopram 10mg tablets (actavis uk ltd)	2.46044e+16
74993	escitalopram 10mg tablets (brown & burk uk ltd)	3.24966e+16
82346	escitalopram 10mg tablets (sigma pharmaceuticals plc)
20152	escitalopram 10mg/ml oral drops sugar free	1.03648e+16
6218	escitalopram 20mg tablets	408067001
80453	escitalopram 20mg tablets (a a h pharmaceuticals ltd)
72773	escitalopram 20mg tablets (teva uk ltd)	2.45992e+16
40726	escitalopram 20mg/ml oral drops sugar free	1.54993e+16
6405	escitalopram 5mg tablets	409150001
85525	escitalopram 5mg tablets (a a h pharmaceuticals ltd)
79506	fluoxetine 20mg capsules (bristol laboratories ltd)
79494	fluoxetine 60mg capsules (a a h pharmaceuticals ltd)
33071	felicium 20mg capsules (opus pharmaceuticals ltd)	456311000001103
67431	fluoxetine 10mg capsules	373959000
69941	fluoxetine 10mg capsules (a a h pharmaceuticals ltd)	3.34248e+16
77881	fluoxetine 10mg capsules (medreich plc)
42499	fluoxetine 10mg tablets	373965000
81906	fluoxetine 10mg tablets (endo ventures ltd)
75645	fluoxetine 2.5mg/5ml oral solution
38890	fluoxetine 20mg capsule (milpharm ltd)	1.92045e+17
22	fluoxetine 20mg capsules	321949006
19183	fluoxetine 20mg capsules (a a h pharmaceuticals ltd)	723711000001104
71852	fluoxetine 20mg capsules (accord healthcare ltd)	1.84617e+16
45329	fluoxetine 20mg capsules (actavis uk ltd)	335911000001100
60962	fluoxetine 20mg capsules (alliance healthcare (distribution) ltd)	453911000001108
75799	fluoxetine 20mg capsules (almus pharmaceuticals ltd)
86640	fluoxetine 20mg capsules (brown & burk uk ltd)
67736	fluoxetine 20mg capsules (dr reddy's laboratories (uk) ltd)	1.1018e+16
45247	fluoxetine 20mg capsules (fannin uk ltd)	1.80743e+16
75688	fluoxetine 20mg capsules (genesis pharmaceuticals ltd)
34202	fluoxetine 20mg capsules (genus pharmaceuticals ltd)	848111000001109
34294	fluoxetine 20mg capsules (ivax pharmaceuticals uk ltd)	258111000001102
69525	fluoxetine 20mg capsules (medreich plc)	3.29384e+16
59358	fluoxetine 20mg capsules (milpharm ltd)	1.91936e+16
66744	fluoxetine 20mg capsules (morningside healthcare ltd)	2.41324e+16
34288	fluoxetine 20mg capsules (mylan)	252411000001105
42107	fluoxetine 20mg capsules (niche generics ltd)	1.04448e+16
62155	fluoxetine 20mg capsules (phoenix healthcare distribution ltd)	1.79095e+16
19470	fluoxetine 20mg capsules (ranbaxy (uk) ltd)	166911000001109
45224	fluoxetine 20mg capsules (sandoz ltd)	527811000001100
67769	fluoxetine 20mg capsules (strides shasun (uk) ltd)	1.82825e+16
34456	fluoxetine 20mg capsules (teva uk ltd)	756611000001101
34849	fluoxetine 20mg capsules (tillomed laboratories ltd)	1.37514e+16
67092	fluoxetine 20mg capsules (waymade healthcare plc)	2.20143e+16
45316	fluoxetine 20mg capsules (wockhardt uk ltd)	1.29093e+16
33410	fluoxetine 20mg capsules (zentiva)	560111000001104
60534	fluoxetine 20mg dispersible tablets sugar free	2.44078e+16
60138	fluoxetine 20mg orodispersible tablets sugar free	2.41284e+16
2548	fluoxetine 20mg/5ml oral solution	321951005
34216	fluoxetine 20mg/5ml oral solution (a a h pharmaceuticals ltd)	437511000001107
42803	fluoxetine 20mg/5ml oral solution (ivax pharmaceuticals uk ltd)	4576111000001100
60619	fluoxetine 20mg/5ml oral solution (kent pharmaceuticals ltd)	321711000001101
73414	fluoxetine 20mg/5ml oral solution (pinewood healthcare)	1.36215e+16
30258	fluoxetine 20mg/5ml oral solution (teva uk ltd)	263811000001105
36893	fluoxetine 20mg/5ml oral solution sugar free	1.15902e+16
68266	fluoxetine 20mg/5ml oral solution sugar free (actavis uk ltd)	1.88029e+16
69685	fluoxetine 20mg/5ml oral solution sugar free (morningside healthcare ltd)	2.42273e+16
74886	fluoxetine 2mg/5ml oral solution	1.588e+16
67496	fluoxetine 30mg capsules	3.29608e+16
79590	fluoxetine 30mg capsules (medreich plc)
67562	fluoxetine 40mg capsules	376803002
75068	fluoxetine 40mg capsules (alliance healthcare (distribution) ltd)	3.3428e+16
78889	fluoxetine 40mg capsules (medreich plc)
4075	fluoxetine 60mg capsules	321954002
75247	fluoxetine 60mg capsules (advanz pharma)	2.99226e+16
67888	fluoxetine 60mg capsules (kent pharmaceuticals ltd)	7764411000001100
34856	fluoxetine 60mg capsules (mylan)	3962111000001100
62335	olena 20mg dispersible tablets (amco)	2.43975e+16
14740	oxactin 20mg capsules (discovery pharmaceuticals)	689411000001109
67758	prozac 20mg capsules (de pharmaceuticals)	1.39498e+16
77381	prozac 20mg capsules (dowelhurst ltd)
418	prozac 20mg capsules (eli lilly and company ltd)	573011000001101
48220	prozac 20mg capsules (lexon (uk) ltd)	1.62298e+16
61335	prozac 20mg capsules (mawdsley-brooks & company ltd)	1.74243e+16
69542	prozac 20mg capsules (necessity supplies ltd)	1.81741e+16
57532	prozac 20mg capsules (waymade healthcare plc)	5405011000001100
252	prozac 20mg/5ml liquid (eli lilly and company ltd)	695811000001109
80702	prozac 20mg/5ml liquid (lexon (uk) ltd)
75943	prozac 20mg/5ml liquid (necessity supplies ltd)
4907	prozac 60mg capsules (eli lilly and company ltd)	142311000001103
37256	prozep 20mg/5ml oral solution (chemidex pharma ltd)	1.15812e+16
33779	prozit 20mg/5ml oral solution (pinewood healthcare)	1.00656e+16
29786	ranflutin 20mg capsules (ranbaxy (uk) ltd)	683911000001104
12123	faverin 100mg tablets (mylan)	595611000001101
2897	faverin 50mg tablets (mylan)	542511000001103
2290	fluvoxamine 100mg tablets	321947008
48045	fluvoxamine 100mg tablets (a a h pharmaceuticals ltd)	544211000001105
44861	fluvoxamine 100mg tablets (actavis uk ltd)	767511000001108
43518	fluvoxamine 100mg tablets (ivax pharmaceuticals uk ltd)	630711000001101
2880	fluvoxamine 50mg tablets	321945000
3391	dutonin 100mg tablets (bristol-myers squibb pharmaceuticals ltd)	864911000001105
4297	dutonin 200mg tablets (bristol-myers squibb pharmaceuticals ltd)	666211000001104
4554	nefazodone 100mg tablets	321980001
4011	nefazodone 200mg tablets	321981002
35021	paroxetine 10mg tablets	421041006
76946	paroxetine 10mg tablets (a a h pharmaceuticals ltd)
59288	paroxetine 10mg tablets (actavis uk ltd)	2.15416e+16
84572	paroxetine 10mg tablets (alliance healthcare (distribution) ltd)
84646	paroxetine 10mg tablets (de pharmaceuticals)
81854	paroxetine 10mg tablets (teva uk ltd)
67259	paroxetine 10mg/5ml oral solution	1.30044e+16
527	paroxetine 10mg/5ml oral suspension sugar free	3.65659e+16
50	paroxetine 20mg tablets	321964006
34419	paroxetine 20mg tablets (a a h pharmaceuticals ltd)	570611000001104
32899	paroxetine 20mg tablets (actavis uk ltd)	4116911000001100
73668	paroxetine 20mg tablets (almus pharmaceuticals ltd)	1.14272e+16
40892	paroxetine 20mg tablets (genus pharmaceuticals ltd)	9034711000001100
34351	paroxetine 20mg tablets (ivax pharmaceuticals uk ltd)	31211000001109
86799	paroxetine 20mg tablets (medihealth (northern) ltd)
55023	paroxetine 20mg tablets (medreich plc)	2.14101e+16
33978	paroxetine 20mg tablets (mylan)	21811000001107
83981	paroxetine 20mg tablets (sandoz ltd)
86790	paroxetine 20mg/5ml oral suspension
79383	paroxetine 30mg tablet (neo laboratories ltd)
79381	paroxetine 30mg tablet (sovereign medical ltd)
1397	paroxetine 30mg tablets	321966008
34587	paroxetine 30mg tablets (a a h pharmaceuticals ltd)	7384811000001100
40165	paroxetine 30mg tablets (actavis uk ltd)	6330111000001100
64785	paroxetine 30mg tablets (alliance healthcare (distribution) ltd)	7332211000001100
83463	paroxetine 30mg tablets (almus pharmaceuticals ltd)
78843	paroxetine 30mg/5ml oral solution
68325	paroxetine 40mg tablets	422084009
85550	paroxetine 40mg tablets (crescent pharma ltd)
75054	paroxetine oral liquid	2.51425e+17
35112	seroxat 10mg tablets (glaxosmithkline uk ltd)	1.12706e+16
66292	seroxat 10mg tablets (waymade healthcare plc)	2.79914e+16
74588	seroxat 20mg tablets (de pharmaceuticals)	1.86126e+16
841	seroxat 20mg tablets (glaxosmithkline uk ltd)	477511000001109
73589	seroxat 20mg tablets (lexon (uk) ltd)	1.62435e+16
77650	seroxat 20mg tablets (mawdsley-brooks & company ltd)
82506	seroxat 20mg tablets (waymade healthcare plc)
3601	seroxat 20mg/10ml liquid (glaxosmithkline uk ltd)	16811000001109
1575	seroxat 30mg tablets (glaxosmithkline uk ltd)	738111000001107
55537	seroxat 30mg tablets (lexon (uk) ltd)	1.62437e+16
76772	seroxat 30mg tablets (mawdsley-brooks & company ltd)
82578	seroxat 30mg tablets (waymade healthcare plc)
86037	sertraline 25mg tablets (a a h pharmaceuticals ltd)
79163	sertraline 50mg tablets (kent pharmaceuticals ltd)
65771	sertraline 200mg/5ml oral suspension (special order)	5.04725e+17
82495	lustral 100mg tablets (dowelhurst ltd)
82384	lustral 100mg tablets (lexon (uk) ltd)
4352	lustral 100mg tablets (pfizer ltd)	687611000001102
77385	lustral 50mg tablets (de pharmaceuticals)
82497	lustral 50mg tablets (dowelhurst ltd)
86493	lustral 50mg tablets (lexon (uk) ltd)
1612	lustral 50mg tablets (pfizer ltd)	936411000001108
727	sertraline 100mg tablets	321960002
55146	sertraline 100mg tablets (a a h pharmaceuticals ltd)	9751511000001100
62950	sertraline 100mg tablets (accord healthcare ltd)	2.01699e+16
61503	sertraline 100mg tablets (actavis uk ltd)	9745111000001100
59600	sertraline 100mg tablets (almus pharmaceuticals ltd)	1.1409e+16
62692	sertraline 100mg tablets (bristol laboratories ltd)	1.60665e+16
84470	sertraline 100mg tablets (consilient health ltd)
69726	sertraline 100mg tablets (crescent pharma ltd)	2.89883e+16
85140	sertraline 100mg tablets (de pharmaceuticals)
84538	sertraline 100mg tablets (dowelhurst ltd)
86466	sertraline 100mg tablets (dr reddy's laboratories (uk) ltd)
85007	sertraline 100mg tablets (medreich plc)
67928	sertraline 100mg tablets (milpharm ltd)	1.91972e+16
66560	sertraline 100mg tablets (mylan)	9842911000001100
54933	sertraline 100mg tablets (pliva pharma ltd)	9738611000001100
66413	sertraline 100mg tablets (ranbaxy (uk) ltd)	1.05674e+16
68756	sertraline 100mg tablets (sandoz ltd)	9775011000001100
44944	sertraline 100mg tablets (teva uk ltd)	9746211000001100
73962	sertraline 100mg tablets (wockhardt uk ltd)	9781211000001100
49519	sertraline 100mg/5ml oral suspension	8721711000001100
77607	sertraline 10mg/5ml oral suspension
78278	sertraline 12.5mg tablets
62819	sertraline 12.5mg/5ml oral suspension	1.30456e+16
54826	sertraline 150mg/5ml oral suspension	1.30457e+16
78626	sertraline 15mg/5ml oral suspension
73759	sertraline 20mg/5ml oral suspension	1.30458e+16
82884	sertraline 25mg tablets
83101	sertraline 25mg tablets (zentiva)
82195	sertraline 25mg/5ml oral solution
54081	sertraline 25mg/5ml oral suspension	1.30459e+16
83668	sertraline 25mg/5ml oral suspension (drug tariff special order)
488	sertraline 50mg tablets	321959007
32401	sertraline 50mg tablets (a a h pharmaceuticals ltd)	9751311000001100
58723	sertraline 50mg tablets (accord healthcare ltd)	2.01697e+16
42387	sertraline 50mg tablets (actavis uk ltd)	9744911000001100
86570	sertraline 50mg tablets (alliance healthcare (distribution) ltd)
45915	sertraline 50mg tablets (almus pharmaceuticals ltd)	1.14087e+16
62693	sertraline 50mg tablets (bristol laboratories ltd)	1.60662e+16
69725	sertraline 50mg tablets (crescent pharma ltd)	2.89881e+16
85005	sertraline 50mg tablets (dr reddy's laboratories (uk) ltd)
85420	sertraline 50mg tablets (flamingo pharma (uk) ltd)
85194	sertraline 50mg tablets (focus pharmaceuticals ltd)
85763	sertraline 50mg tablets (genesis pharmaceuticals ltd)
63481	sertraline 50mg tablets (milpharm ltd)	1.9197e+16
58664	sertraline 50mg tablets (mylan)	9842711000001100
86890	sertraline 50mg tablets (niche generics ltd)
67730	sertraline 50mg tablets (ranbaxy (uk) ltd)	1.05672e+16
81991	sertraline 50mg tablets (relonchem ltd)
69898	sertraline 50mg tablets (sandoz ltd)	9774711000001100
55488	sertraline 50mg tablets (teva uk ltd)	9746011000001100
75952	sertraline 50mg tablets (tillomed laboratories ltd)
84537	sertraline 50mg tablets (waymade healthcare plc)
62927	sertraline 50mg tablets (wockhardt uk ltd)	9779311000001100
75405	sertraline 50mg/5ml oral solution
7328	sertraline 50mg/5ml oral suspension	8721911000001100
77538	sertraline 50mg/5ml oral suspension (drug tariff special order)
85369	sertraline 5mg/5ml oral suspension
77707	sertraline 75mg/5ml oral suspension
84656	sertraline oral solution
79124	winfex xl 75mg capsules (zentiva)
40494	agomelatine 25mg tablets	1.54991e+16
40295	valdoxan 25mg tablets (servier laboratories ltd)	1.54577e+16
84981	duloxetine 120mg gastro-resistant capsules
84977	duloxetine 90mg gastro-resistant capsules
85911	fluanxol 500microgram tablets (dowelhurst ltd)
3951	fluanxol 1mg tablets (lundbeck ltd)	843011000001101
50592	fluanxol 1mg tablets (sigma pharmaceuticals plc)	1.42368e+16
59593	fluanxol 500microgram tablets (lexon (uk) ltd)	1.61812e+16
3953	fluanxol 500microgram tablets (lundbeck ltd)	507511000001106
74688	fluanxol 500microgram tablets (necessity supplies ltd)	1.82634e+16
84091	fluanxol 500microgram tablets (sigma pharmaceuticals plc)
600	flupentixol 1mg tablets	321936001
2275	flupentixol 500microgram tablets	321935002
79008	mirtazapine 30mg orodispersible tablets (teva uk ltd)
79252	mirtazapine 45mg orodispersible tablets (alliance healthcare (distribution) ltd)
6421	mirtazapine 15mg orodispersible tablets	375194009
43253	mirtazapine 15mg orodispersible tablets (a a h pharmaceuticals ltd)	1.12555e+16
64101	mirtazapine 15mg orodispersible tablets (accord healthcare ltd)	1.20561e+16
43241	mirtazapine 15mg orodispersible tablets (aurobindo pharma ltd)	1.91948e+16
66580	mirtazapine 15mg orodispersible tablets (bluefish pharmaceuticals ab)	1.92137e+16
61856	mirtazapine 15mg orodispersible tablets (consilient health ltd)	1.41241e+16
43248	mirtazapine 15mg orodispersible tablets (focus pharmaceuticals ltd)	1.37382e+16
43246	mirtazapine 15mg orodispersible tablets (genus pharmaceuticals ltd)	1.31623e+16
68680	mirtazapine 15mg orodispersible tablets (mawdsley-brooks & company ltd)	3.08314e+16
84387	mirtazapine 15mg orodispersible tablets (medreich plc)
55482	mirtazapine 15mg orodispersible tablets (mylan)	1.66308e+16
58291	mirtazapine 15mg orodispersible tablets (pfizer ltd)	1.67005e+16
77865	mirtazapine 15mg orodispersible tablets (phoenix healthcare distribution ltd)
65555	mirtazapine 15mg orodispersible tablets (sigma pharmaceuticals plc)	1.52322e+16
43237	mirtazapine 15mg orodispersible tablets (teva uk ltd)	1.09688e+16
48698	mirtazapine 15mg orodispersible tablets sugar free	2.03452e+16
54012	mirtazapine 15mg orodispersible tablets sugar free (sandoz ltd)	2.03111e+16
6795	mirtazapine 15mg tablets	375193003
43239	mirtazapine 15mg tablets (a a h pharmaceuticals ltd)	9050811000001100
53699	mirtazapine 15mg tablets (actavis uk ltd)	1.15011e+16
66183	mirtazapine 15mg tablets (alliance healthcare (distribution) ltd)	9158011000001100
59953	mirtazapine 15mg tablets (almus pharmaceuticals ltd)	1.7967e+16
46668	mirtazapine 15mg tablets (arrow generics ltd)	1.0395e+16
66752	mirtazapine 15mg tablets (aurobindo pharma ltd)	1.91942e+16
82469	mirtazapine 15mg tablets (genesis pharmaceuticals ltd)
43242	mirtazapine 15mg tablets (genus pharmaceuticals ltd)	9449211000001100
54342	mirtazapine 15mg tablets (medreich plc)	1.97324e+16
86314	mirtazapine 15mg tablets (northstar healthcare unlimited company)
82206	mirtazapine 15mg tablets (noumed life sciences ltd)
54644	mirtazapine 15mg tablets (pfizer ltd)	1.66999e+16
86095	mirtazapine 15mg tablets (phoenix healthcare distribution ltd)
82682	mirtazapine 15mg tablets (relonchem ltd)
74557	mirtazapine 15mg tablets (sigma pharmaceuticals plc)	1.51145e+16
43257	mirtazapine 15mg tablets (teva uk ltd)	1.35934e+16
16154	mirtazapine 15mg/ml oral solution sugar free	9103511000001100
53321	mirtazapine 15mg/ml oral solution sugar free (a a h pharmaceuticals ltd)	9227211000001100
81914	mirtazapine 15mg/ml oral solution sugar free (alliance healthcare (distribution) ltd)
61547	mirtazapine 15mg/ml oral solution sugar free (de pharmaceuticals)	2.43947e+16
47966	mirtazapine 15mg/ml oral solution sugar free (rosemont pharmaceuticals ltd)	9102911000001100
68544	mirtazapine 2mg capsules	8797211000001100
6488	mirtazapine 30mg orodispersible tablets	375195005
43250	mirtazapine 30mg orodispersible tablets (a a h pharmaceuticals ltd)	1.12557e+16
53648	mirtazapine 30mg orodispersible tablets (accord healthcare ltd)	1.20565e+16
68052	mirtazapine 30mg orodispersible tablets (almus pharmaceuticals ltd)	1.79688e+16
69420	mirtazapine 30mg orodispersible tablets (aurobindo pharma ltd)	1.9195e+16
76187	mirtazapine 30mg orodispersible tablets (mylan)
59694	mirtazapine 30mg orodispersible tablets (phoenix healthcare distribution ltd)	1.79427e+16
80953	mirtazapine 30mg tablet (kent pharmaceuticals ltd)
742	mirtazapine 30mg tablets	321998002
47945	mirtazapine 30mg tablets (a a h pharmaceuticals ltd)	8166811000001100
40160	mirtazapine 30mg tablets (actavis uk ltd)	7985911000001100
54792	mirtazapine 30mg tablets (alliance healthcare (distribution) ltd)	8095411000001100
69005	mirtazapine 30mg tablets (almus pharmaceuticals ltd)	1.79682e+16
77488	mirtazapine 30mg tablets (arrow generics ltd)
78654	mirtazapine 30mg tablets (aurobindo pharma ltd)
60538	mirtazapine 30mg tablets (de pharmaceuticals)	2.44003e+16
82070	mirtazapine 30mg tablets (ennogen healthcare ltd)
82326	mirtazapine 30mg tablets (medreich plc)
84696	mirtazapine 30mg tablets (mylan)
56209	mirtazapine 30mg tablets (phoenix healthcare distribution ltd)	1.79434e+16
68933	mirtazapine 30mg tablets (pliva pharma ltd)	1.14089e+16
71543	mirtazapine 30mg tablets (sigma pharmaceuticals plc)	1.51147e+16
63403	mirtazapine 30mg tablets (teva uk ltd)	8389611000001100
6481	mirtazapine 45mg orodispersible tablets	5627911000001100
43235	mirtazapine 45mg orodispersible tablets (a a h pharmaceuticals ltd)	1.12559e+16
43236	mirtazapine 45mg orodispersible tablets (accord healthcare ltd)	1.20567e+16
43256	mirtazapine 45mg orodispersible tablets (focus pharmaceuticals ltd)	1.37386e+16
43247	mirtazapine 45mg orodispersible tablets (genus pharmaceuticals ltd)	1.31627e+16
64139	mirtazapine 45mg orodispersible tablets (mylan)	1.66306e+16
43234	mirtazapine 45mg orodispersible tablets (teva uk ltd)	1.09695e+16
49820	mirtazapine 45mg orodispersible tablets sugar free	2.03453e+16
6854	mirtazapine 45mg tablets	375196006
33337	mirtazapine 45mg tablets (a a h pharmaceuticals ltd)	9051211000001100
58625	mirtazapine 45mg tablets (actavis uk ltd)	1.15013e+16
59954	mirtazapine 45mg tablets (almus pharmaceuticals ltd)	1.79674e+16
64223	mirtazapine 45mg tablets (teva uk ltd)	1.35936e+16
82245	mirtazapine 75mg/5ml oral suspension
77377	zispin 30mg tablets (dowelhurst ltd)
4726	zispin 30mg tablets (organon laboratories ltd)	523611000001107
67272	zispin 30mg tablets (waymade healthcare plc)	5430611000001100
60370	zispin soltab 15mg orodispersible tablets (mawdsley-brooks & company ltd)	1.74804e+16
6846	zispin soltab 15mg orodispersible tablets (merck sharp & dohme ltd)	5608811000001100
50892	zispin soltab 15mg orodispersible tablets (necessity supplies ltd)	1.82095e+16
82520	zispin soltab 15mg orodispersible tablets (waymade healthcare plc)
80893	zispin soltab 30mg orodispersible tablets (mawdsley-brooks & company ltd)
10083	zispin soltab 30mg orodispersible tablets (merck sharp & dohme ltd)	4859711000001100
53543	zispin soltab 30mg orodispersible tablets (necessity supplies ltd)	1.82098e+16
82510	zispin soltab 30mg orodispersible tablets (waymade healthcare plc)
15268	zispin soltab 45mg orodispersible tablets (merck sharp & dohme ltd)	5595811000001100
9534	nefazodone starter pack	2.10645e+17
15163	edronax 4mg tablets (pfizer ltd)	576711000001106
2356	reboxetine 4mg tablets	321996003
8844	tryptophan with ascorbic acid and pyridoxine powder	1.45925e+17
54747	optimax 500mg capsules (intrapharm laboratories ltd)	2.17571e+16
5611	optimax 500mg tablets (intrapharm laboratories ltd)	3708811000001100
20504	optimax wv tablet (e. merck)	5.5705e+16
12221	pacitron 500mg tablet (rorer pharmaceuticals ltd)	2.3495e+16
54686	tryptophan 500mg capsules	2.17813e+16
4422	tryptophan 500mg tablets	321941009
85975	venlafaxine 150mg modified-release tablets (dexcel-pharma ltd)
52516	alventa xl 150mg capsules (consilient health ltd)	1.64923e+16
52074	alventa xl 75mg capsules (consilient health ltd)	1.64921e+16
71806	amphero xl 75mg capsules (mylan)	2.46773e+16
61236	bonilux xl 150mg capsules (sandoz ltd)	2.19922e+16
45664	depefex xl 150mg capsules (chiesi ltd)	1.7737e+16
45959	depefex xl 75mg capsules (chiesi ltd)	1.77372e+16
84186	efexor 37.5mg tablets (de pharmaceuticals)
65738	efexor 37.5mg tablets (sigma pharmaceuticals plc)	1.42157e+16
67271	efexor 37.5mg tablets (waymade healthcare plc)	5360711000001100
623	efexor 37.5mg tablets (wyeth pharmaceuticals)	281211000001107
67288	efexor 75mg tablets (dowelhurst ltd)	5540911000001100
86256	efexor 75mg tablets (lexon (uk) ltd)
77089	efexor 75mg tablets (waymade healthcare plc)
9182	efexor 75mg tablets (wyeth pharmaceuticals)	237411000001109
81253	efexor xl 150mg capsules (lexon (uk) ltd)
74010	efexor xl 150mg capsules (necessity supplies ltd)	1.82543e+16
5710	efexor xl 150mg capsules (pfizer ltd)	413311000001104
51280	efexor xl 150mg capsules (waymade healthcare plc)	5362111000001100
65899	efexor xl 225mg capsules (pfizer ltd)	3.09911e+16
74011	efexor xl 75mg capsules (dowelhurst ltd)	5539311000001100
75894	efexor xl 75mg capsules (lexon (uk) ltd)
1474	efexor xl 75mg capsules (pfizer ltd)	651811000001100
76771	efexor xl 75mg capsules (waymade healthcare plc)
81158	foraven xl 150mg capsules (forum products ltd)
43968	foraven xl 75mg capsules (forum products ltd)	1.54149e+16
80721	majoven xl 37.5mg capsules (bristol laboratories ltd)
83355	majoven xl 75mg capsules (bristol laboratories ltd)
43673	politid xl 150mg capsules (actavis uk ltd)	1.51165e+16
41299	politid xl 75mg capsules (actavis uk ltd)	1.51167e+16
48199	ranfaxine xl 75mg capsules (ranbaxy (uk) ltd)	1.62734e+16
41314	rodomel xl 150mg capsules (teva uk ltd)	1.49344e+16
41033	rodomel xl 75mg capsules (teva uk ltd)	1.49342e+16
59753	sunveniz xl 150mg tablets (sun pharmaceuticals uk ltd)	2.19907e+16
60843	sunveniz xl 75mg tablets (sun pharmaceuticals uk ltd)	2.19653e+16
40817	tardcaps xl 150mg capsules (ixl pharma ltd)	1.49676e+16
40815	tardcaps xl 75mg capsules (ixl pharma ltd)	1.49674e+16
39809	tifaxin xl 150mg capsules (genus pharmaceuticals ltd)	1.49817e+16
39770	tifaxin xl 75mg capsules (genus pharmaceuticals ltd)	1.49815e+16
57751	tonpular xl 150mg capsules (wockhardt uk ltd)	1.64552e+16
52716	tonpular xl 75mg capsules (wockhardt uk ltd)	1.6455e+16
40514	venaxx xl 150mg capsules (amco)	1.50689e+16
40515	venaxx xl 75mg capsules (amco)	1.50687e+16
70420	vencarm xl 150mg capsules (aspire pharma ltd)	3.41808e+16
70495	vencarm xl 225mg capsules (aspire pharma ltd)	3.41806e+16
69819	vencarm xl 37.5mg capsules (aspire pharma ltd)	3.41812e+16
70315	vencarm xl 75mg capsules (aspire pharma ltd)	3.4181e+16
50081	venlablue xl 150mg capsules (creo pharma ltd)	1.64215e+16
59035	venlablue xl 37.5mg capsules (creo pharma ltd)	2.34745e+16
49511	venlablue xl 75mg capsules (creo pharma ltd)	1.64213e+16
58726	venladex xl 150mg tablets (dexcel-pharma ltd)	2.33432e+16
74516	venladex xl 225mg tablets (dexcel-pharma ltd)	3.56382e+16
58681	venladex xl 75mg tablets (dexcel-pharma ltd)	2.33434e+16
55424	venlafaxine	2.51865e+17
55501	venlafaxine 150mg modified-release capsule (hillcross pharmaceuticals ltd)	1.99945e+17
2654	venlafaxine 150mg modified-release capsules	321978007
70806	venlafaxine 150mg modified-release capsules (de pharmaceuticals)	3.01106e+16
60549	venlafaxine 150mg modified-release capsules (kent pharmaceuticals ltd)	1.50231e+16
71782	venlafaxine 150mg modified-release capsules (mawdsley-brooks & company ltd)	3.09443e+16
43334	venlafaxine 150mg modified-release capsules (sandoz ltd)	1.51572e+16
39360	venlafaxine 150mg modified-release tablets	1.49849e+16
50934	venlafaxine 150mg/5ml oral solution	1.40178e+16
62734	venlafaxine 150mg/5ml oral suspension	1.34671e+16
65666	venlafaxine 225mg modified-release capsules	3.1016e+16
40054	venlafaxine 225mg modified-release tablets	1.54391e+16
80331	venlafaxine 300mg modified-release tablets
58837	venlafaxine 37.5mg modified-release capsules	2.35605e+16
45806	venlafaxine 37.5mg modified-release tablets	1.87651e+16
301	venlafaxine 37.5mg tablets	321970000
56662	venlafaxine 37.5mg tablets (a a h pharmaceuticals ltd)	1.4969e+16
73667	venlafaxine 37.5mg tablets (actavis uk ltd)	1.49585e+16
68050	venlafaxine 37.5mg tablets (alliance healthcare (distribution) ltd)	1.8866e+16
75525	venlafaxine 37.5mg tablets (almus pharmaceuticals ltd)
59923	venlafaxine 37.5mg tablets (bristol laboratories ltd)	2.10397e+16
70353	venlafaxine 37.5mg tablets (de pharmaceuticals)	3.011e+16
83069	venlafaxine 37.5mg tablets (dexcel-pharma ltd)
51361	venlafaxine 37.5mg tablets (ranbaxy (uk) ltd)	1.62159e+16
60895	venlafaxine 37.5mg tablets (teva uk ltd)	1.49587e+16
84573	venlafaxine 37.5mg tablets (waymade healthcare plc)
51699	venlafaxine 37.5mg/5ml oral solution	1.40179e+16
85602	venlafaxine 37.5mg/5ml oral solution sugar free
13237	venlafaxine 37.5mg/5ml oral suspension	8722711000001100
470	venlafaxine 75mg modified-release capsules	321976006
71257	venlafaxine 75mg modified-release capsules (de pharmaceuticals)	3.01104e+16
59563	venlafaxine 75mg modified-release capsules (kent pharmaceuticals ltd)	1.50227e+16
68876	venlafaxine 75mg modified-release capsules (mawdsley-brooks & company ltd)	3.09441e+16
86424	venlafaxine 75mg modified-release capsules (morningside healthcare ltd)
43203	venlafaxine 75mg modified-release capsules (sandoz ltd)	1.51564e+16
39359	venlafaxine 75mg modified-release tablets	1.4985e+16
1222	venlafaxine 75mg tablets	321971001
60449	venlafaxine 75mg tablets (a a h pharmaceuticals ltd)	1.49694e+16
73658	venlafaxine 75mg tablets (actavis uk ltd)	1.49589e+16
86410	venlafaxine 75mg tablets (almus pharmaceuticals ltd)
86526	venlafaxine 75mg tablets (bristol laboratories ltd)
66437	venlafaxine 75mg tablets (de pharmaceuticals)	3.01102e+16
56457	venlafaxine 75mg tablets (teva uk ltd)	1.49591e+16
63859	venlafaxine 75mg tablets (waymade healthcare plc)	2.19107e+16
85195	venlafaxine 75mg tablets (zentiva pharma uk ltd)
53326	venlafaxine 75mg/5ml oral solution	1.4018e+16
85606	venlafaxine 75mg/5ml oral solution sugar free
63268	venlafaxine 75mg/5ml oral suspension	1.40181e+16
40062	venlalic xl 150mg tablets (ethypharm uk ltd)	1.53754e+16
40407	venlalic xl 225mg tablets (ethypharm uk ltd)	1.5376e+16
80541	venlalic xl 300mg tablets (ethypharm uk ltd)
45818	venlalic xl 37.5mg tablets (ethypharm uk ltd)	1.87483e+16
40059	venlalic xl 75mg tablets (ethypharm uk ltd)	1.53757e+16
44936	venlaneo xl 150mg capsules (kent pharmaceuticals ltd)	1.81488e+16
44937	venlaneo xl 75mg capsules (kent pharmaceuticals ltd)	1.81486e+16
71932	venlasov xl 150mg capsules (sovereign medical ltd)	3.47407e+16
70931	venlasov xl 75mg capsules (sovereign medical ltd)	3.47409e+16
40092	vensir xl 150mg capsules (morningside healthcare ltd)	1.49754e+16
67563	vensir xl 225mg capsules (morningside healthcare ltd)	3.28336e+16
40277	vensir xl 75mg capsules (morningside healthcare ltd)	1.49752e+16
76727	venzip xl 150mg capsules (milpharm ltd)
75263	venzip xl 75mg capsules (milpharm ltd)	3.57976e+16
40517	vexarin xl 150mg capsules (mylan)	1.49747e+16
42600	vexarin xl 75mg capsules (mylan)	1.49749e+16
40764	viepax 37.5mg tablets (dexcel-pharma ltd)	1.49787e+16
40917	viepax 75mg tablets (dexcel-pharma ltd)	1.49789e+16
40049	viepax xl 150mg tablets (dexcel-pharma ltd)	1.49813e+16
78585	viepax xl 225mg tablets (dexcel-pharma ltd)
40048	viepax xl 75mg tablets (dexcel-pharma ltd)	1.49807e+16
75848	winfex xl 150mg capsules (zentiva)
67874	brintellix 10mg tablets (lundbeck ltd)	3.02481e+16
69991	brintellix 20mg tablets (lundbeck ltd)	3.02478e+16
69992	brintellix 5mg tablets (lundbeck ltd)	3.02475e+16
65483	vortioxetine 10mg tablets	3.07386e+16
66890	vortioxetine 20mg tablets	3.07387e+16
65482	vortioxetine 5mg tablets	3.07388e+16
79275	duloxetine 30mg gastro-resistant capsules (aspire pharma ltd)
13151	cymbalta 30mg gastro-resistant capsules (eli lilly and company ltd)	9038411000001100
85745	cymbalta 30mg gastro-resistant capsules (necessity supplies ltd)
82572	cymbalta 30mg gastro-resistant capsules (waymade healthcare plc)
14849	cymbalta 60mg gastro-resistant capsules (eli lilly and company ltd)	9039311000001100
63216	cymbalta 60mg gastro-resistant capsules (mawdsley-brooks & company ltd)	1.734e+16
82860	cymbalta 60mg gastro-resistant capsules (necessity supplies ltd)
73298	depalta 30mg gastro-resistant capsules (disposable medical equipment ltd)	3.50347e+16
73540	depalta 60mg gastro-resistant capsules (disposable medical equipment ltd)	3.50352e+16
82903	duciltia 30mg gastro-resistant capsules (aristo pharma ltd)
74190	duciltia 60mg gastro-resistant capsules (aristo pharma ltd)	3.09906e+16
7122	duloxetine 30mg gastro-resistant capsules	417231005
65618	duloxetine 30mg gastro-resistant capsules (a a h pharmaceuticals ltd)	2.9226e+16
65809	duloxetine 30mg gastro-resistant capsules (actavis uk ltd)	2.92873e+16
70728	duloxetine 30mg gastro-resistant capsules (alliance healthcare (distribution) ltd)	3.18953e+16
80840	duloxetine 30mg gastro-resistant capsules (consilient health ltd)
74907	duloxetine 30mg gastro-resistant capsules (creo pharma ltd)	3.13795e+16
66412	duloxetine 30mg gastro-resistant capsules (de pharmaceuticals)	3.00524e+16
79628	duloxetine 30mg gastro-resistant capsules (dr reddy's laboratories (uk) ltd)
83880	duloxetine 30mg gastro-resistant capsules (hbs healthcare ltd)
63370	duloxetine 30mg gastro-resistant capsules (mawdsley-brooks & company ltd)	1.65641e+16
85830	duloxetine 30mg gastro-resistant capsules (milpharm ltd)
62688	duloxetine 30mg gastro-resistant capsules (sigma pharmaceuticals plc)	1.42135e+16
70405	duloxetine 30mg gastro-resistant capsules (teva uk ltd)	2.98233e+16
84007	duloxetine 30mg gastro-resistant capsules (tillomed laboratories ltd)
82035	duloxetine 30mg gastro-resistant capsules (wockhardt uk ltd)
81423	duloxetine 30mg gastro-resistant capsules (zentiva)
76857	duloxetine 30mg/5ml oral suspension
6895	duloxetine 60mg gastro-resistant capsules	416946001
63763	duloxetine 60mg gastro-resistant capsules (a a h pharmaceuticals ltd)	2.92992e+16
85073	duloxetine 60mg gastro-resistant capsules (accord healthcare ltd)
65888	duloxetine 60mg gastro-resistant capsules (actavis uk ltd)	2.92882e+16
69428	duloxetine 60mg gastro-resistant capsules (alliance healthcare (distribution) ltd)	3.18963e+16
73868	duloxetine 60mg gastro-resistant capsules (aspire pharma ltd)	3.45043e+16
69965	duloxetine 60mg gastro-resistant capsules (consilient health ltd)	2.94332e+16
69752	duloxetine 60mg gastro-resistant capsules (creo pharma ltd)	3.13798e+16
66405	duloxetine 60mg gastro-resistant capsules (de pharmaceuticals)	3.00528e+16
72211	duloxetine 60mg gastro-resistant capsules (dr reddy's laboratories (uk) ltd)	3.00857e+16
51383	duloxetine 60mg gastro-resistant capsules (sigma pharmaceuticals plc)	1.78842e+16
64442	duloxetine 60mg gastro-resistant capsules (teva uk ltd)	2.9824e+16
78777	duloxetine 60mg gastro-resistant capsules (waymade healthcare plc)
68096	duloxetine 60mg gastro-resistant capsules (zentiva)	3.09519e+16
74774	duloxetine 60mg/5ml oral suspension	3.58392e+16
65892	duloxetine 60mg gastro-resistant capsules (mawdsley-brooks & company ltd)	3.01242e+16
7153	duloxetine 20mg gastro-resistant capsules	8013111000001100
70063	duloxetine 20mg gastro-resistant capsules (a a h pharmaceuticals ltd)	2.92254e+16
67564	duloxetine 20mg gastro-resistant capsules (actavis uk ltd)	2.92869e+16
65165	duloxetine 20mg gastro-resistant capsules (de pharmaceuticals)	3.00522e+16
82340	duloxetine 20mg gastro-resistant capsules (waymade healthcare plc)
71669	duloxetine 20mg gastro-resistant capsules (zentiva)	3.10801e+16
7147	duloxetine 40mg gastro-resistant capsules	8013211000001100
84231	duloxetine 40mg gastro-resistant capsules (a a h pharmaceuticals ltd)
79768	duloxetine 40mg gastro-resistant capsules (actavis uk ltd)
82430	duloxetine 40mg gastro-resistant capsules (waymade healthcare plc)
16969	yentreve 20mg gastro-resistant capsules (eli lilly and company ltd)	8048811000001100
14803	yentreve 40mg gastro-resistant capsules (eli lilly and company ltd)	8049111000001100
36121	nephramine solution for injection (fresenius kabi ltd)	1.92525e+17
68026	nutriflex basal infusion 1litre bags (b.braun medical ltd)	1.66117e+16
80981	nutriflex omega plus infusion 1.25litre bags (b.braun medical ltd)
81094	amino acids with electrolytes and glucose solution for injection
81095	vamin 9 glucose solution for injection (fresenius kabi ltd)
53690	kabiven infusion 2.566litre bags (fresenius kabi ltd)	7477411000001100
59700	synthamin 14 infusion 1litre bags (baxter healthcare ltd)	7508411000001100
53523	primene 10% solution for infusion 100ml bottles (baxter healthcare ltd)	7503311000001100
43055	glamin 22.4g/l infusion (fresenius kabi ltd)	2.21445e+17
86398	kabiven infusion 1.54litre bags (fresenius kabi ltd)
79794	healthaid 5-htp hydroxytryptophan 50mg tablets (healthaid ltd)
5190	doxepin 5% cream	331643002
9558	xepin 5% cream (bioglan laboratories ltd)	1.54355e+17
15975	xepin 5% cream (cambridge healthcare supplies ltd)	3762111000001100

## Sheet: opioids
prodcode	productname	dmdcode
29828	acetylsalicylic acid / codeine phosphate mg tab	6955001000027100
13598	aspirin & codeine 500 mg tab	1.04625e+17
22450	aspirin & codeine 75 mg tab	9.4735e+16
19724	aspirin & codeine paed 75 mg tab	1.18585e+17
31498	aspirin / caffeine cit./ codeine phos./ 200 mg tab	1.88515e+17
28606	aspirin/caffeine/codeine phosphate 300 mg tab	8355001000027100
25959	aspirin/caffeine/dextropropoxyphene naps pul	2925001000027100
7770	aspirin/codeine phosphate/paracetamol 250 mg tab	8415001000027100
24498	aspirin/codeine phosphate/paracetamol 300 mg tab	3095001000027100
8053	brompheniramine /codeine phosphate / 2 mg eli	9.3625e+16
8732	buclizine hyd/codeine phos/docusate sod/ 6.25 mg tab	1.18175e+17
33495	buclizine hyd/codeine phos/paracet / cod 6.25 mg tab	9.3545e+16
27353	caffeine /codeine phos./doxylamine succi 30 mg tab	1.17995e+17
4487	caffeine citrate/codeine phosphate/parac 15 mg tab	9.2985e+16
27598	caffeine/codeine phos./diphenhydramine h 50 mg tab	9.2905e+16
17808	co-codamol 30mg/500mg
3029	co-codamol eff 30mg/500mg tab	1.86995e+17
24209	co-codamol effervescent
22817	co-codamol sf eff powder
23496	co-codaprin dispersible
21927	co-dydramol
19550	co-proxamol
2698	codeine & paracetamol 8 mg tab	1.87715e+17
2250	codeine & paracetamol tab	1.76165e+17
24859	codeine 8mg & paracetamol 500mg sup	8.7715e+16
203	codeine co soluble tab	8.7975e+16
241	codeine co tab	1.23905e+17
32510	codeine linctus
8835	codeine phos /diphenhydramine hyd. /ment 5.7 mg eli	1.17095e+17
9202	codeine phos/ephedrine hyd/promethazine lin	1.87745e+17
24304	codeine phos/guaiphenesin/pseudoephedrin 3 mg eli	1.17055e+17
17707	codeine phos/guaiphenesin/pseudoephedrin 7.5 mg eli	1.87625e+17
10519	codeine phos/ibuprofen sr (20mg/300mg) tab	1.25185e+17
24517	codeine phosphate / magnesium chloride mg mix	1.17135e+17
2988	codeine phosphate 15 mg eli	1.87655e+17
22627	codeine phosphate 15/paracetamol 500mg tab	1.52775e+17
8500	codeine phosphate/paracetamol/sodium cit 8 mg cap	8.7645e+16
142	codeine soluble tab	1.23795e+17
24733	dextropropoxyphene hcl s/r 150 mg cap	1.16725e+17
44311	dextropropoxyphene napsylate/aspirin 100 mg tab	1.88555e+17
3714	dextropropoxyphene napsylate/paracetamol mg tab	1.88075e+17
26653	dihydrocodeine 10mg/paracetamol 500mg
7989	dihydrocodeine tartrate/aspirin 300 mg tab	8.4055e+16
10829	mst continus 20 mg sus	9.7195e+16
10525	mst continus 30 mg sus	9.7205e+16
27548	oxycodone
166	papaveretum 20 mg inj	1.10805e+17
3272	paracetam/dyhydrocodeine(500mg/20mg) tab	9.5735e+16
2998	paracetam/dyhydrocodeine(500mg/30mg) mg tab	1.18815e+17
4349	paracetamol & codeine tab	1.38365e+17
7976	paracetamol 450mg/codeine 8.1mg tab	1.00405e+17
7696	paracetamol 500mg/codeine 10mg mg tab	1.88025e+17
37298	paracetamol,caffeine,codeine & nicotinam tab	6.7435e+16
21104	paracetamol/codeine phosphate 500 mg tab	1.81605e+17
22896	pethidine co 50 mg inj	1.81595e+17
685	aspav dispersible tablets (actavis uk ltd)	3690911000001100
6226	aspirin 500mg / papaveretum 7.71mg dispersible tablets sugar free	322321008
10701	dimotane co oral solution paediatric sugar free (wyeth consumer healthcare)	4646411000001100
12171	dimotane co oral solution sugar free (wyeth consumer healthcare)	4647211000001100
48136	codeine 15mg tablets (almus pharmaceuticals ltd)	1.79677e+16
48964	codeine 3mg/5ml linctus paediatric	3.53702e+16
32436	codeine 3mg/5ml linctus paediatric (thornton & ross ltd)	5226111000001100
913	kaodene oral suspension (sovereign medical ltd)	4721411000001100
8233	kaolin light 1.5g/5ml / codeine 5mg/5ml oral suspension sugar free	317359005
83174	co-codamol 30mg/500mg capsules (actavis uk ltd)
1261	co-codamol 30mg/500mg effervescent powder sachets sugar free	322323006
14602	co-codamol 60mg/1000mg effervescent powder sachets sugar free	322325004
9917	kapake insts 30mg/500mg effervescent powder sachets (galen ltd)	3253711000001100
15871	kapake insts 60mg/1000mg effervescent powder sachets (galen ltd)	3251511000001100
7998	dextromoramide 10mg tablets	322515008
10578	palfium 10mg tablets (roche products ltd)	3759511000001100
19069	dextropropoxyphene 60mg capsules	322519002
1708	codafen continus tablets (napp pharmaceuticals ltd)	3420111000001100
11461	ibuprofen 300mg modified-release / codeine 20mg tablets	3.60452e+16
25330	solpaflex tablets (glaxosmithkline consumer healthcare)	3916211000001100
7534	benylin with codeine oral solution (pfizer consumer healthcare ltd)	9106111000001100
55304	nubain 10mg/1ml solution for injection ampoules (bristol-myers squibb pharmaceuticals ltd)	4056411000001100
10866	oxycodone hydrochloride 30mg suppositories	1.23921e+16
68562	generic syndol caplets	4435411000001100
32519	painex caplets (sandoz ltd)	7951411000001100
25833	fortral 50mg suppositories (sterwin medicines)	4084011000001100
17863	pentazocine 50mg suppositories	322604007
29324	dromadol sr 75mg tablets (ivax pharmaceuticals uk ltd)	424611000001103
9739	tramadol 100mg effervescent powder sachets sugar free	322646003
11559	tramadol 50mg effervescent powder sachets sugar free	322645004
24383	tramake insts 100mg sachets (galen ltd)	3250111000001100
21256	tramake insts 50mg sachets (galen ltd)	3242911000001100
21693	codeine phosphate with dicycloverine with salts liquid	1.70545e+17
48066	codeine phosphate oral solution	2.45555e+17
57752	codeine 10mg/5ml oral solution	8427911000001100
69576	codeine 10mg/5ml oral suspension	8428011000001100
84287	codeine 10mg/5ml oral suspension (special order)
382	codeine 15mg tablets	322502004
34348	codeine 15mg tablets (a a h pharmaceuticals ltd)	631411000001103
31700	codeine 15mg tablets (actavis uk ltd)	3811000001102
50468	codeine 15mg tablets (alliance healthcare (distribution) ltd)	616411000001104
56817	codeine 15mg tablets (almus pharmaceuticals ltd)	1.79677e+16
51937	codeine 15mg tablets (bristol laboratories ltd)	1.59905e+16
64108	codeine 15mg tablets (crescent pharma ltd)	2.90036e+16
60958	codeine 15mg tablets (de pharmaceuticals)	2.38542e+16
52888	codeine 15mg tablets (kent pharmaceuticals ltd)	114211000001109
66893	codeine 15mg tablets (mawdsley-brooks & company ltd)	3.00185e+16
84203	codeine 15mg tablets (medihealth (northern) ltd)
55309	codeine 15mg tablets (phoenix healthcare distribution ltd)	1.78877e+16
43550	codeine 15mg tablets (ranbaxy (uk) ltd)	123811000001101
52929	codeine 15mg tablets (sigma pharmaceuticals plc)	1.52054e+16
72438	codeine 15mg tablets (sun pharmaceuticals uk ltd)	3.47608e+16
41599	codeine 15mg tablets (teva uk ltd)	613111000001104
60640	codeine 15mg tablets (waymade healthcare plc)	2.19461e+16
34444	codeine 15mg tablets (wockhardt uk ltd)	277611000001109
213	codeine 25mg/5ml oral solution	3.65661e+16
52889	codeine 25mg/5ml oral solution (a a h pharmaceuticals ltd)	641111000001109
71492	codeine 25mg/5ml oral solution (alliance healthcare (distribution) ltd)	106811000001100
68861	codeine 25mg/5ml oral solution (de pharmaceuticals)	3.0046e+16
35792	codeine 25mg/5ml oral solution (thornton & ross ltd)	27811000001100
158	codeine 30mg tablets	322503009
34383	codeine 30mg tablets (a a h pharmaceuticals ltd)	260411000001100
34552	codeine 30mg tablets (actavis uk ltd)	129811000001104
51327	codeine 30mg tablets (alliance healthcare (distribution) ltd)	708311000001100
67751	codeine 30mg tablets (almus pharmaceuticals ltd)	1.1426e+16
51644	codeine 30mg tablets (bristol laboratories ltd)	1.60481e+16
65118	codeine 30mg tablets (crescent pharma ltd)	2.90038e+16
62228	codeine 30mg tablets (de pharmaceuticals)	2.38545e+16
31943	codeine 30mg tablets (ivax pharmaceuticals uk ltd)	875511000001107
34789	codeine 30mg tablets (kent pharmaceuticals ltd)	908211000001103
65245	codeine 30mg tablets (mawdsley-brooks & company ltd)	3.00187e+16
56559	codeine 30mg tablets (phoenix healthcare distribution ltd)	1.7888e+16
48004	codeine 30mg tablets (ranbaxy (uk) ltd)	380611000001107
64752	codeine 30mg tablets (sigma pharmaceuticals plc)	2.97975e+16
74247	codeine 30mg tablets (sun pharmaceuticals uk ltd)	3.47611e+16
41535	codeine 30mg tablets (teva uk ltd)	297411000001104
57487	codeine 30mg tablets (waymade healthcare plc)	2.19468e+16
31452	codeine 30mg tablets (wockhardt uk ltd)	438511000001106
68538	codeine 30mg/5ml oral solution	1.18154e+16
86939	codeine 50mg/5ml oral solution
85133	codeine 5mg/5ml oral solution
69066	codeine 5mg/5ml oral suspension	8428211000001100
16096	codeine 6.75mg/5ml oral solution	8087411000001100
539	codeine 60mg tablets	322504003
50659	codeine 60mg tablets (a a h pharmaceuticals ltd)	271511000001104
48153	codeine 60mg tablets (actavis uk ltd)	302811000001108
53600	codeine 60mg tablets (alliance healthcare (distribution) ltd)	646511000001109
78049	codeine 60mg tablets (crescent pharma ltd)
65269	codeine 60mg tablets (de pharmaceuticals)	2.38548e+16
66115	codeine 60mg tablets (kent pharmaceuticals ltd)	367411000001105
47003	codeine 60mg tablets (ranbaxy (uk) ltd)	357011000001107
73631	codeine 60mg tablets (sandoz ltd)	1.15318e+16
72952	codeine 60mg tablets (sigma pharmaceuticals plc)	2.9798e+16
57381	codeine 60mg tablets (teva uk ltd)	273211000001103
61091	codeine 60mg tablets (waymade healthcare plc)	2.19485e+16
41416	codeine 60mg tablets (wockhardt uk ltd)	628311000001101
50421	codeine phosphate 15mg tablet (celltech pharma europe ltd)	4.5825e+16
84657	codeine phosphate 15mg tablet (ivax pharmaceuticals uk ltd)
47919	codeine phosphate 15mg tablet (wockhardt uk ltd)	2.00625e+17
68509	codeine phosphate 30mg tablet (celltech pharma europe ltd)	2.3525e+16
47952	codeine phosphate 30mg tablet (wockhardt uk ltd)	2.00645e+17
53999	codeine phosphate 60mg tablet (wockhardt uk ltd)	2.04585e+17
43504	codeine phosphate oral solution (william ransom)	1.1665e+16
23580	codeine phosphate with diphenhydramine with paracetamol with phenylephrine with caffeine with vitamin c tablets	1.66095e+17
24187	paracetamol with diphenhydramine with codeine with phenylephrine with caffeine & vitamin c tablet	1.65955e+17
26291	phenylephrine with diphenhydramine, paracetamol, codeine, caffeine & vitamin c tablet	1.66415e+17
20077	paracetamol 400mg with codeine phosphate 10mg with diphenhydramine 5mg & caffeine 50mg tablet	1.76475e+17
21746	pharmidone tablet (pharmacia ltd)	2.4625e+16
37348	codeine phosphate with paracetamol, doxylamine and caffeine 10mg with 450mg with 5mg with 30mg tablets	1.76785e+17
20256	paracetamol 450mg with codeine phosphate 10mg with doxylamine 5mg & caffeine 30mg tablet	1.76505e+17
19854	propain plus tablet (ceuta healthcare ltd)	2.37065e+17
5685	syndol easy to swallow tablet (ssl international plc)	2.28555e+17
11945	syndol tablet (ssl international plc)	3.0345e+16
33954	promethazine hydrochloride 50mg with pethidine 100mg/2ml injection	2.10105e+17
24996	codeine phosphate 8mg with paracetamol 500mg with buclizine 6.25mg tablets	1.73735e+17
4718	migraleve - 1 tablet (pfizer consumer healthcare ltd)	1.8955e+16
10099	paracetamol 500mg with codeine phosphate 8mg & buclizine 6.25mg	1.73775e+17
6665	paracetamol with codeine & buclizine tablet	2.34205e+17
38301	cyclizine 30mg with dipipanone 10mg tablets	1.04455e+17
85951	codeine 15mg/5ml linctus sugar free (medihealth (northern) ltd)
152	codeine 15mg/5ml linctus	1.50659e+16
24124	codeine 15mg/5ml linctus (a a h pharmaceuticals ltd)	108011000001105
82165	codeine 15mg/5ml linctus (alliance healthcare (distribution) ltd)
71987	codeine 15mg/5ml linctus (bell,sons & co (druggists) ltd)	1.47751e+16
23977	codeine 15mg/5ml linctus (thornton & ross ltd)	149311000001106
61049	codeine 15mg/5ml linctus (waymade healthcare plc)	2.20822e+16
1617	codeine 15mg/5ml linctus sugar free	320962001
33528	codeine 15mg/5ml linctus sugar free (a a h pharmaceuticals ltd)	3445711000001100
58131	codeine 15mg/5ml linctus sugar free (de pharmaceuticals)	2.26391e+16
58909	codeine 15mg/5ml linctus sugar free (kent pharmaceuticals ltd)	3447111000001100
34099	codeine 15mg/5ml linctus sugar free (pinewood healthcare)	1.89531e+16
34168	codeine 15mg/5ml linctus sugar free (thornton & ross ltd)	3448511000001100
84062	codeine 15mg/5ml linctus sugar free (vantage)
2764	codeine 3mg/5ml linctus paediatric sugar free	3336311000001100
25485	codeine phosphate with other ingredient pastilles	2.32715e+17
5572	galcodine 15mg/5ml linctus (thornton & ross ltd)	3446911000001100
38987	galcodine 3mg/5ml linctus paediatric (thornton & ross ltd)	2979711000001100
36846	guaiacol 75mg/5ml / codeine 7mg/5ml oral solution	9519611000001100
36013	pulmo bailly oral solution (dendron ltd)	9508611000001100
13992	pseudoephedrine with brompheniramine & codeine phosphate oral solution	1.65125e+17
19622	pseudoephedrine with brompheniramine & codeine phosphate paediatric oral solution	1.65135e+17
28756	robitussin night-time oral solution (wyeth consumer healthcare)	2.32445e+17
42792	codeine 15mg/5ml oral solution (actavis uk ltd)	7.1915e+16
24125	codeine 15mg/5ml oral solution (approved prescription services ltd)	5.3105e+16
34152	codeine 15mg/5ml oral solution (celltech pharma europe ltd)	1.1605e+16
34437	codeine 15mg/5ml oral solution (nucare plc)	1.43735e+17
34176	codeine 15mg/5ml oral solution (rusco ltd)	1.08485e+17
41214	codeine 15mg/5ml oral solution (thornton & ross ltd)	1.43915e+17
34172	codeine 15mg/5ml oral solution (william ransom)	1.05735e+17
34090	codeine oral solution (berk pharmaceuticals ltd)	1.1355e+16
34373	codeine oral solution (co-operative)	4.7735e+16
41523	codeine oral solution (family health)	2.5865e+16
4805	codeine phosphate 15mg/5ml diabetic oral solution	9.3525e+16
4369	galcodine 3mg/5ml oral solution (thornton & ross ltd)	1.66835e+17
55425	dihydrocodeine 10mg tablets	2.63795e+17
60944	methadone 5mg capsules	1.97227e+16
6441	methadone 5mg tablets	322591003
5322	physeptone 5mg tablets (martindale pharmaceuticals ltd)	462111000001108
15937	diphenhydramine with codeine phosphate, sodium citrate and menthol 14mg with 5.7mg with 57mg with 1.1mg/5ml oral solution	1.65755e+17
76493	linctifed expectorant (wellcome medical division)
22129	terpoin oral solution (hough hoseason & co ltd)	1.66335e+17
2178	phensedyl oral solution (rhone-poulenc rorer ltd)	7.6535e+16
8879	terpin 32.5mg/5ml / codeine 16mg/5ml linctus	4957811000001100
33260	paracetamol with codeine with hyoscine & caffeine tablet	1.87325e+17
36152	propain caplets (ceuta healthcare ltd)	4769311000001100
47200	propain plus caplets (ceuta healthcare ltd)	9110711000001100
32891	syndol caplets (sanofi)	7951011000001100
21251	ultramol soluble tablets (zentiva)	3996611000001100
12992	aspirin 500mg / codeine 8mg dispersible tablets sugar free	4956111000001100
52856	co-codaprin 8mg/400mg tablets	1.17621e+16
73634	co-codaprin 8mg/400mg tablets (the boots company plc)	1.17486e+16
9044	codis 500 dispersible tablets (reckitt benckiser healthcare (uk) ltd)	4951811000001100
2986	co-codaprin 8mg/400mg dispersible tablets	322310004
42218	co-codaprin 8mg/400mg dispersible tablets (a a h pharmaceuticals ltd)	3679811000001100
46925	co-codaprin 8mg/400mg dispersible tablets (actavis uk ltd)	3680211000001100
9129	paracetamol 250mg with aspirin 250mg & codeine 6.8mg tablet	1.36625e+17
11961	veganin tablet (pfizer consumer healthcare ltd)	1.37075e+17
33961	co-codamol 30mg/500mg capsules (ivax pharmaceuticals uk ltd)	9480411000001100
36488	co-codamol 30mg/500mg capsules (mylan)	9479611000001100
33688	co-codamol 30mg/500mg effervescent tablets (fannin uk ltd)	1.80681e+16
43238	co-codamol 30mg/500mg effervescent tablets (mylan)	9554511000001100
34264	co-codamol 30mg/500mg tablets (ivax pharmaceuticals uk ltd)	4868911000001100
65440	co-codamol 30mg/500mg tablets (mylan)	9326411000001100
42791	co-codamol 30mg/500mg tablets (sandoz ltd)	7259811000001100
42213	co-codamol 8mg/500mg capsules (actavis uk ltd)	1.28727e+16
30556	co-codamol 8mg/500mg effervescent tablets (fannin uk ltd)	1.80677e+16
34257	co-codamol 8mg/500mg effervescent tablets (mylan)	566311000001104
34784	co-codamol 8mg/500mg effervescent tablets (sandoz ltd)	928611000001105
7104	kapake 30mg/500mg effervescent tablets (galen ltd)	7336011000001100
17998	medocodene 30mg/500mg capsules (ucb pharma ltd)	98711000001103
35965	medocodene 30mg/500mg effervescent tablets (mylan)	9529311000001100
30021	paracetamol 500mg with codeine phosphate 13.5mg tablet	1.54945e+17
72796	co-proxamol 32.5mg/325mg tablets (ennogen healthcare ltd)	2.98512e+16
21067	doloxene capsule (eli lilly and company ltd)	8665001000027100
69006	co-dydramol 10mg/500mg/5ml oral suspension sugar free	1.1612e+16
84502	co-dydramol 10mg/500mg/5ml oral suspension sugar free (rosemont pharmaceuticals ltd)
21229	paracetamol 500mg / dihydrocodeine 7.46mg effervescent tablets sugar free	9553311000001100
16112	paramol soluble tablets (ssl international plc)	9544111000001100
33653	co-codamol 8mg/500mg tablets (ivax pharmaceuticals uk ltd)	809211000001101
34495	co-codamol 8mg/500mg tablets (mylan)	330611000001103
62169	co-codamol 8mg/500mg tablets (vantage)	5020311000001100
4	co-proxamol 32.5mg/325mg tablets	322312007
33647	co-proxamol 32.5mg/325mg tablets (a a h pharmaceuticals ltd)	126911000001100
30954	co-proxamol 32.5mg/325mg tablets (actavis uk ltd)	526911000001107
69534	co-proxamol 32.5mg/325mg tablets (alliance healthcare (distribution) ltd)	134011000001106
67755	co-proxamol 32.5mg/325mg tablets (almus pharmaceuticals ltd)	9788911000001100
69043	co-proxamol 32.5mg/325mg tablets (de pharmaceuticals)	3.00453e+16
34349	co-proxamol 32.5mg/325mg tablets (ivax pharmaceuticals uk ltd)	331211000001106
34597	co-proxamol 32.5mg/325mg tablets (kent pharmaceuticals ltd)	471711000001108
53208	co-proxamol 32.5mg/325mg tablets (lexon (uk) ltd)	1.70317e+16
55245	co-proxamol 32.5mg/325mg tablets (phoenix healthcare distribution ltd)	1.81067e+16
41407	co-proxamol 32.5mg/325mg tablets (ranbaxy (uk) ltd)	269611000001108
34468	co-proxamol 32.5mg/325mg tablets (sandoz ltd)	194811000001109
34022	co-proxamol 32.5mg/325mg tablets (teva uk ltd)	769511000001101
34319	co-proxamol 32.5mg/325mg tablets (zentiva)	776411000001101
43891	co-proxamol 32.5mg/325mg/5ml oral suspension	8427811000001100
124	distalgesic 32.5mg/325mg tablets (meda pharmaceuticals ltd)	247711000001104
41278	co-dydramol 10mg/500mg tablets (ivax pharmaceuticals uk ltd)	170211000001106
30444	co-dydramol 10mg/500mg tablets (mylan)	831711000001101
37291	co-dydramol 10mg/500mg tablets (ranbaxy (uk) ltd)	834011000001100
81609	galake 10mg/500mg tablets (galen ltd)
78919	co-codamol 8mg/500mg tablets (accord healthcare ltd)
18261	aspirin 500mg with papaveretum 7.71mg dispersible tablets	1.66505e+17
86602	generic codasolve 8mg/500mg/30mg effervescent tablets sugar free
66602	generic solpadeine max soluble tablets sugar free	1.80845e+16
44159	solpadeine max soluble tablets (omega pharma ltd)	1.80756e+16
83817	ultramol capsules (zentiva)
7518	aspirin 400mg with codeine 8mg dispersible tablets	1.15905e+17
17926	aspirin 400mg with codeine 8mg tablets	1.15895e+17
9432	aspirin 500mg / codeine 8mg soluble tablets	1.15915e+17
63683	aspirin with codeine dispersible tablet (actavis uk ltd)	2.3995e+16
81574	aspirin with codeine tablet (approved prescription services ltd)
63658	co-codaprin 400/8 tablet (hillcross pharmaceuticals ltd)	4.5765e+16
2047	co-codaprin 8mg with 400mg tablets	6.0375e+16
15779	codeine 8mg with aspirin 500mg soluble tablets	2.20575e+17
28784	codeine phosphate 8mg with aspirin 400mg tablets	2.21465e+17
20127	codeine phosphate 8mg with aspirin 400mg with caffeine dispersible tablets	2.04085e+17
306	aspirin with codeine phosphate and caffeine tablets	1.63915e+17
47081	paracetamol 500mg with codeine phosphate 12.8mg & caffeine 30mg effervescent tablet	2.59785e+17
20565	paracetamol 500mg with codeine phosphate 8mg & caffeine 30mg capsule	1.87345e+17
21673	paracetamol 500mg with codeine phosphate 8mg & caffeine 30mg effervescent tablet	1.36815e+17
14676	paracetamol 500mg with codeine phosphate 8mg & caffeine 30mg effervescent tablet	2.05275e+17
11009	paracetamol 500mg with codeine phosphate 8mg & caffeine 30mg tablet	1.36805e+17
25529	paracetamol 500mg with codeine phosphate 8mg & caffeine 30mg tablet	2.05245e+17
16592	parahypon tablet (wellcome consumer)	4.3635e+16
29373	pardale 400mg+9mg+10mg tablet (martindale pharmaceuticals ltd)	1.37265e+17
16039	solpadeine capsule (glaxosmithkline consumer healthcare)	4.9425e+16
9742	solpadeine soluble tablet (glaxosmithkline consumer healthcare)	4.9415e+16
8329	solpadeine tablet (glaxosmithkline consumer healthcare)	4.9435e+16
37904	co-codamol 12.8mg/500mg tablets	322379008
46987	co-codamol 15mg+500mg tablet (hillcross pharmaceuticals ltd)	2.04765e+17
73804	co-codamol 15mg/500mg capsules (galen ltd)	3.4611e+16
46511	co-codamol 15mg/500mg effervescent tablets sugar free	1.92307e+16
86852	co-codamol 15mg/500mg effervescent tablets sugar free (a a h pharmaceuticals ltd)
7072	co-codamol 15mg/500mg tablets	3805611000001100
56565	co-codamol 15mg/500mg tablets (a a h pharmaceuticals ltd)	1.78799e+16
69304	co-codamol 15mg/500mg tablets (actavis uk ltd)	3.40352e+16
61647	co-codamol 15mg/500mg tablets (alliance healthcare (distribution) ltd)	1.97941e+16
64726	co-codamol 15mg/500mg tablets (galen ltd)	2.9988e+16
57839	co-codamol 15mg/500mg tablets (waymade healthcare plc)	2.20336e+16
71614	co-codamol 15mg/500mg tablets (zentiva)	2.09136e+16
43244	co-codamol 30mg+500mg effervescent tablet (hillcross pharmaceuticals ltd)	1.65865e+17
41682	co-codamol 30mg+500mg effervescent tablet (roche consumer health)	9.3835e+16
57900	co-codamol 30mg/500mg caplets (a a h pharmaceuticals ltd)	2.27853e+16
57865	co-codamol 30mg/500mg caplets (actavis uk ltd)	2.27867e+16
58501	co-codamol 30mg/500mg caplets (am distributions (yorkshire) ltd)	2.32605e+16
48775	co-codamol 30mg/500mg caplets (amco)	2.05453e+16
57353	co-codamol 30mg/500mg caplets (de pharmaceuticals)	2.26333e+16
56340	co-codamol 30mg/500mg caplets (j m mcgill ltd)	2.23937e+16
48311	co-codamol 30mg/500mg caplets (kent pharmaceuticals ltd)	8095111000001100
65092	co-codamol 30mg/500mg caplets (mawdsley-brooks & company ltd)	3.00296e+16
82803	co-codamol 30mg/500mg caplets (medihealth (northern) ltd)
59442	co-codamol 30mg/500mg caplets (phoenix healthcare distribution ltd)	2.36518e+16
55044	co-codamol 30mg/500mg caplets (waymade healthcare plc)	2.20107e+16
67106	co-codamol 30mg/500mg caplets (wockhardt uk ltd)	3.24742e+16
800	co-codamol 30mg/500mg capsules	322366004
31577	co-codamol 30mg/500mg capsules (a a h pharmaceuticals ltd)	727611000001100
59479	co-codamol 30mg/500mg capsules (actavis uk ltd)	1.10059e+16
57097	co-codamol 30mg/500mg capsules (alliance healthcare (distribution) ltd)	8825111000001100
51084	co-codamol 30mg/500mg capsules (amco)	1.64258e+16
58288	co-codamol 30mg/500mg capsules (de pharmaceuticals)	2.26337e+16
56171	co-codamol 30mg/500mg capsules (kent pharmaceuticals ltd)	4006711000001100
74354	co-codamol 30mg/500mg capsules (phoenix healthcare distribution ltd)	1.78867e+16
55465	co-codamol 30mg/500mg capsules (sigma pharmaceuticals plc)	1.50802e+16
36993	co-codamol 30mg/500mg capsules (teva uk ltd)	9626911000001100
58855	co-codamol 30mg/500mg capsules (waymade healthcare plc)	2.20113e+16
47847	co-codamol 30mg/500mg capsules (zentiva)	1.08226e+16
810	co-codamol 30mg/500mg effervescent tablets	322365000
53679	co-codamol 30mg/500mg effervescent tablets (a a h pharmaceuticals ltd)	7382511000001100
40663	co-codamol 30mg/500mg effervescent tablets (actavis uk ltd)	1.54473e+16
53287	co-codamol 30mg/500mg effervescent tablets (alliance healthcare (distribution) ltd)	5468911000001100
60517	co-codamol 30mg/500mg effervescent tablets (almus pharmaceuticals ltd)	1.14031e+16
66553	co-codamol 30mg/500mg effervescent tablets (amco)	2.03522e+16
79785	co-codamol 30mg/500mg effervescent tablets (kent pharmaceuticals ltd)
75920	co-codamol 30mg/500mg effervescent tablets (phoenix healthcare distribution ltd)
41259	co-codamol 30mg/500mg effervescent tablets (teva uk ltd)	1.41676e+16
52085	co-codamol 30mg/500mg effervescent tablets (zanza laboratories ltd)	1.5969e+16
34845	co-codamol 30mg/500mg effervescent tablets (zentiva)	5468611000001100
96	co-codamol 30mg/500mg tablets	322341003
34667	co-codamol 30mg/500mg tablets (a a h pharmaceuticals ltd)	549811000001105
53702	co-codamol 30mg/500mg tablets (actavis uk ltd)	9604211000001100
56266	co-codamol 30mg/500mg tablets (alliance healthcare (distribution) ltd)	292811000001100
34840	co-codamol 30mg/500mg tablets (almus pharmaceuticals ltd)	9788511000001100
68252	co-codamol 30mg/500mg tablets (bristol laboratories ltd)	2.10323e+16
64387	co-codamol 30mg/500mg tablets (de pharmaceuticals)	2.26364e+16
56461	co-codamol 30mg/500mg tablets (kent pharmaceuticals ltd)	188911000001105
59986	co-codamol 30mg/500mg tablets (m & a pharmachem ltd)	2.40335e+16
44924	co-codamol 30mg/500mg tablets (teva uk ltd)	9627111000001100
2794	co-codamol 30mg/500mg tablets (wockhardt uk ltd)	352411000001101
27785	co-codamol 30mg/500mg tablets (zentiva)	855111000001101
80655	co-codamol 30mg/500mg/5ml oral solution sugar free
34229	co-codamol 8mg+500mg dispersible tablet (rhone-poulenc rorer ltd)	6.3945e+16
46906	co-codamol 8mg+500mg effervescent tablet (numark management ltd)	9.1455e+16
625	co-codamol 8mg/500mg capsules	322344006
46633	co-codamol 8mg/500mg capsules (a a h pharmaceuticals ltd)	1.33673e+16
66538	co-codamol 8mg/500mg capsules (alliance healthcare (distribution) ltd)	1.42867e+16
59131	co-codamol 8mg/500mg capsules (bayer plc)	1.5611e+16
59705	co-codamol 8mg/500mg capsules (de pharmaceuticals)	2.26339e+16
85512	co-codamol 8mg/500mg capsules (medihealth (northern) ltd)
51819	co-codamol 8mg/500mg capsules (phoenix healthcare distribution ltd)	1.78865e+16
65904	co-codamol 8mg/500mg capsules (sigma pharmaceuticals plc)	2.97958e+16
57929	co-codamol 8mg/500mg capsules (waymade healthcare plc)	2.20109e+16
57	co-codamol 8mg/500mg effervescent tablets	322343000
32692	co-codamol 8mg/500mg effervescent tablets (a a h pharmaceuticals ltd)	5911000001108
40662	co-codamol 8mg/500mg effervescent tablets (actavis uk ltd)	1.57378e+16
40385	co-codamol 8mg/500mg effervescent tablets (almus pharmaceuticals ltd)	9788211000001100
43414	co-codamol 8mg/500mg effervescent tablets (bayer plc)	1.09e+16
58636	co-codamol 8mg/500mg effervescent tablets (teva uk ltd)	8990311000001100
63551	co-codamol 8mg/500mg effervescent tablets (vantage)	1.88702e+16
56549	co-codamol 8mg/500mg effervescent tablets (waymade healthcare plc)	2.2032e+16
29488	co-codamol 8mg/500mg effervescent tablets (zentiva)	394411000001102
36608	co-codamol effervescent tablet (a a h pharmaceuticals ltd)	6.5295e+16
77131	codanin tablet (wyeth consumer healthcare)
38363	codeine phosphate 12.8mg with paracetamol 500mg tablets	2.50785e+17
18221	codeine phosphate 15mg with paracetamol 500mg tablets	2.26655e+17
4671	codeine phosphate 30mg with paracetamol 500mg capsules	1.54975e+17
15831	codeine phosphate 30mg with paracetamol 500mg effervescent powder sugar free	4.6505e+16
16467	codeine phosphate 30mg with paracetamol 500mg effervescent tablets	2.28045e+17
6886	codeine phosphate 30mg with paracetamol 500mg tablets	1.03805e+17
23420	codeine phosphate 60mg with paracetamol 1000mg effervescent powder sugar free	4.6495e+16
14912	codeine phosphate 8mg with paracetamol 500mg capsules	2.15605e+17
8246	codeine phosphate 8mg with paracetamol 500mg effervescent tablets	1.03795e+17
7542	codeine phosphate 8mg with paracetamol 500mg tablets	1.03785e+17
47508	codipar 15mg/500mg effervescent tablets (amco)	1.92072e+16
10176	codipar 15mg/500mg tablets (amco)	3803111000001100
74109	emcozin 30mg/500mg tablets (m & a pharmachem ltd)	3.5579e+16
10582	formulix oral solution (cilag pharmaceuticals ltd)	1.82405e+17
44210	kapake 15mg/500mg tablets (galen ltd)	1.7572e+16
9516	kapake 30mg/500mg capsules (galen ltd)	737111000001106
1640	kapake 30mg/500mg tablets (galen ltd)	232711000001100
23952	panadeine effervescent tablet (sanofi-synthelabo ltd)	1.37165e+17
17158	panadeine forte tablet (sanofi-synthelabo ltd)	1.37185e+17
30123	panadol ultra 12.8mg/500mg tablets (glaxosmithkline consumer healthcare)	841911000001103
21703	paracetamol 1000mg with codeine phosphate 60mg effervescent powder sugar free	2.11685e+17
31871	paracetamol 450mg with codeine phosphate 8.1mg tablet	2.16205e+17
11807	paracetamol 500mg with codeine 12.8mg tablet	2.35635e+17
38085	paracetamol 500mg with codeine phosphate 10mg capsule	2.16195e+17
25514	paracetamol 500mg with codeine phosphate 10mg tablet	2.16185e+17
11325	paracetamol 500mg with codeine phosphate 30 mg tablet	2.04425e+17
2917	paracetamol 500mg with codeine phosphate 30 mg tablet	1.36735e+17
38088	paracetamol 500mg with codeine phosphate 30 mg tablet	1.54935e+17
3185	paracetamol 500mg with codeine phosphate 30mg capsule	1.54925e+17
16818	paracetamol 500mg with codeine phosphate 30mg effervescent powder sugar free	2.11695e+17
2846	paracetamol 500mg with codeine phosphate 30mg effervescent tablet	1.36745e+17
9460	paracetamol 500mg with codeine phosphate 8mg capsule	1.36685e+17
9462	paracetamol 500mg with codeine phosphate 8mg effervescent tablet	1.36675e+17
9457	paracetamol 500mg with codeine phosphate 8mg tablet	1.36725e+17
66807	paracetamol with codeine phosphate peadiatric elixir	1.82435e+17
14785	paracetamol500mg with codeine phosphate 15mg tablet	1.36665e+17
8335	paracodol 8mg/500mg capsules (bayer plc)	772811000001100
10602	paracodol 8mg/500mg effervescent tablets (bayer plc)	655311000001106
17563	solpadeine max 12.8mg/500mg tablets (omega pharma ltd)	604311000001102
3156	solpadol 30mg/500mg caplets (sanofi)	341211000001105
767	solpadol 30mg/500mg capsules (sanofi)	247311000001103
2211	solpadol 30mg/500mg effervescent tablets (sanofi)	10411000001105
656	tylex 30mg/500mg capsules (ucb pharma ltd)	360311000001104
3435	tylex 30mg/500mg effervescent tablets (ucb pharma ltd)	68111000001102
21880	zapain 30mg/500mg capsules (amco)	314111000001106
11665	zapain 30mg/500mg tablets (amco)	75011000001100
14964	solpadeine plus soluble tablets (omega pharma ltd)	1.00681e+16
483	co-proxamol (dextropropoxyphene and paracetamol) 32.5mg with 325mg/5ml oral suspension sugar free	8.6345e+16
28253	co-proxamol 32.5/325 oral suspension (rosemont pharmaceuticals ltd)	6.1005e+16
1762	dextropropoxyphene hcl with paracetamol 32.5mg with 325mg tablets	1.27375e+17
18482	paracetamol 325mg with dextropropoxyphene 32.5mg tablet	1.36845e+17
47071	co-dydramol (dihydrocodeine and paracetamol) 10mg with 500mg/5ml oral suspension	2.99475e+17
30165	co-dydramol (dihydrocodeine and paracetamol) 7.46mg with 500mg tablets	1.10855e+17
79373	co-dydramol 10mg+500mg tablet (napp pharmaceuticals ltd)
72110	co-dydramol 30mg/500mg tablets (a a h pharmaceuticals ltd)	3.5108e+16
72258	co-dydramol 30mg/500mg tablets (alliance healthcare (distribution) ltd)	3.51103e+16
71566	co-dydramol 30mg/500mg tablets (m & a pharmachem ltd)	3.47976e+16
10122	dihydrocodeine 10mg with paracetamol 500mg/5ml oral suspension sugar free	2.40395e+17
2555	dihydrocodeine with paracetamol 10mg+500mg tablets	1.8505e+16
17917	dihydrocodeine with paracetamol 20mg with 500mg effervescent tablets	1.8515e+16
10023	dihydrocodeine with paracetamol 20mg+500mg tablets	1.10785e+17
4950	dihydrocodeine with paracetamol 30mg+500mg tablets	1.10795e+17
33743	dihydrocodeine with paracetamol 7.46mg with 500mg effervescent tablets	2.41895e+17
30295	dihydrocodeine with paracetamol 7.46mg+500mg tablets	1.62505e+17
21113	dihydrocodeine with paracetamol forte 30mg with 500mg effervescent tablets	1.8525e+16
58848	dypracet 30mg/500mg tablets (auden mckenzie (pharma division) ltd)	2.04746e+16
77505	paracetamol 500mg / dihydrocodeine 20mg tablets (icarus pharmaceuticals ltd)
5955	paracetamol 500mg / dihydrocodeine 30mg tablets	322368003
64368	paracetamol 500mg / dihydrocodeine 30mg tablets (icarus pharmaceuticals ltd)	2.70098e+16
14688	paracetamol 500mg with dihydrocodeine 10mg tablet	1.36935e+17
28598	paracetamol with dihydrocodeine 500mg +10mg/5ml suspension sugar free	2.40405e+17
9163	remedeine 20mg+500mg effervescent tablet (napp pharmaceuticals ltd)	6.2925e+16
9562	remedeine 30mg+500mg effervescent tablet (napp pharmaceuticals ltd)	2.17925e+17
9785	remedeine 30mg+500mg tablet (napp pharmaceuticals ltd)	6.2915e+16
38950	remedeine forte tablets (crescent pharma ltd)	419911000001100
46729	co-codamol 15mg/500mg capsules	1.92002e+16
70497	co-codamol 15mg/500mg capsules (a a h pharmaceuticals ltd)	3.46265e+16
72389	co-codamol 15mg/500mg capsules (alliance healthcare (distribution) ltd)	3.47101e+16
77587	co-codamol 30mg/500mg tablets (sigma pharmaceuticals plc)
70518	co-codamol 60mg/1000mg tablets	3.46253e+16
34497	co-codamol 8mg+500mg tablet (berk pharmaceuticals ltd)	1.0535e+16
34865	co-codamol 8mg+500mg tablet (c p pharmaceuticals ltd)	1.0585e+16
33643	co-codamol 8mg+500mg tablet (family health)	9.7875e+16
29342	co-codamol 8mg+500mg tablet (m & a pharmachem ltd)	1.18185e+17
41275	co-codamol 8mg+500mg tablet (nucare plc)	1.39315e+17
73606	co-codamol 8mg/500mg caplets (a a h pharmaceuticals ltd)	3.56718e+16
65314	co-codamol 8mg/500mg caplets (actavis uk ltd)	3.07725e+16
57465	co-codamol 8mg/500mg caplets (de pharmaceuticals)	2.26335e+16
66352	co-codamol 8mg/500mg caplets (kent pharmaceuticals ltd)	3.23993e+16
39340	co-codamol 8mg/500mg caplets (vantage)	1.15792e+16
66904	co-codamol 8mg/500mg caplets (wockhardt uk ltd)	3.192e+16
77373	co-codamol 8mg/500mg effervescent tablets (alliance healthcare (distribution) ltd)
74916	co-codamol 8mg/500mg effervescent tablets (kent pharmaceuticals ltd)	709211000001103
81324	co-codamol 8mg/500mg effervescent tablets (numark management ltd)
86547	co-codamol 8mg/500mg effervescent tablets sugar free (a a h pharmaceuticals ltd)
19	co-codamol 8mg/500mg tablets	322307006
34518	co-codamol 8mg/500mg tablets (a a h pharmaceuticals ltd)	660011000001106
27784	co-codamol 8mg/500mg tablets (actavis uk ltd)	165011000001101
65806	co-codamol 8mg/500mg tablets (alliance healthcare (distribution) ltd)	585411000001100
41276	co-codamol 8mg/500mg tablets (almus pharmaceuticals ltd)	1.51624e+16
64545	co-codamol 8mg/500mg tablets (aspar pharmaceuticals ltd)	264411000001106
56006	co-codamol 8mg/500mg tablets (bristol laboratories ltd)	1.59901e+16
63900	co-codamol 8mg/500mg tablets (de pharmaceuticals)	2.2637e+16
34815	co-codamol 8mg/500mg tablets (kent pharmaceuticals ltd)	244711000001106
81842	co-codamol 8mg/500mg tablets (lloyds pharmacy ltd)
73060	co-codamol 8mg/500mg tablets (numark ltd)	1.53674e+16
34968	co-codamol 8mg/500mg tablets (teva uk ltd)	517411000001109
74968	co-codamol 8mg/500mg tablets (waymade healthcare plc)	2.23885e+16
67753	co-codamol 8mg/500mg tablets (wockhardt uk ltd)	1.81456e+16
33679	co-codamol 8mg/500mg tablets (zentiva)	929711000001105
84964	co-codamol 8mg/500mg/5ml oral suspension
46898	codipar 15mg/500mg capsules (amco)	1.91919e+16
3713	medocodene tablet (manufacturer unknown)	1.37105e+17
11250	migraleve - 2 8mg+500mg tablet (pfizer consumer healthcare ltd)	5.7085e+16
3724	migraleve yellow tablets (mcneil products ltd)	3359711000001100
22764	panadeine tablet (glaxosmithkline uk ltd)	4.9085e+16
31155	parake tablet (galen ltd)	1.37135e+17
56205	boots paracetamol and codeine extra capsules (the boots company plc)	1.78492e+16
51381	generic solpadeine plus capsules	4934311000001100
52966	generic solpadeine plus tablets	4934411000001100
10178	solpadeine plus capsules (omega pharma ltd)	4924611000001100
10226	solpadeine plus tablets (omega pharma ltd)	4923911000001100
71227	syndol headache relief tablets (sanofi)	3.47921e+16
25109	veganin tablets (omega pharma ltd)	7948211000001100
33995	co-proxamol 32.5/325 tablet (berk pharmaceuticals ltd)	1.0885e+16
34554	co-proxamol 32.5/325 tablet (c p pharmaceuticals ltd)	1.0915e+16
75375	co-proxamol 32.5/325 tablet (celltech pharma europe ltd)	1.0945e+16
30966	co-proxamol 32.5/325 tablet (dista products ltd)	2.5125e+16
4607	co-proxamol 32.5/325 tablet (dista products ltd)	8.3695e+16
43536	co-proxamol 32.5/325 tablet (numark management ltd)	5.9145e+16
34397	co-proxamol 32.5mg+325mg tablet (m & a pharmachem ltd)	1.18265e+17
34546	co-proxamol 32.5mg+325mg tablet (neo laboratories ltd)	1.13555e+17
45231	co-proxamol 32.5mg+325mg tablet (regent laboratories ltd)	1.13105e+17
45276	co-proxamol 32.5mg+325mg tablet (sigma pharmaceuticals plc)	1.08685e+17
2462	cosalgesic tablet (actavis uk ltd)	1.27395e+17
34920	co-dydramol 10mg+500mg tablet (berk pharmaceuticals ltd)	1.0705e+16
15198	co-dydramol 10mg+500mg tablet (c p pharmaceuticals ltd)	1.0745e+16
43441	co-dydramol 10mg+500mg tablet (celltech pharma europe ltd)	1.0795e+16
34939	co-dydramol 10mg+500mg tablet (duncan flockhart ltd)	6.2565e+16
36019	co-dydramol 10mg+500mg tablet (m & a pharmachem ltd)	1.18225e+17
38430	co-dydramol 10mg+500mg tablet (merck generics (uk) ltd)	8.6135e+16
33340	co-dydramol 10mg+500mg/5ml liquid (rosemont pharmaceuticals ltd)	1.65815e+17
72844	co-dydramol 10mg/500mg oral powder sachets	1.6073e+16
71006	co-dydramol 10mg/500mg oral powder sachets (special order)	1.60474e+16
11	co-dydramol 10mg/500mg tablets	322311000
28780	co-dydramol 10mg/500mg tablets (a a h pharmaceuticals ltd)	800311000001100
32926	co-dydramol 10mg/500mg tablets (actavis uk ltd)	112411000001101
62635	co-dydramol 10mg/500mg tablets (alliance healthcare (distribution) ltd)	871711000001104
65035	co-dydramol 10mg/500mg tablets (almus pharmaceuticals ltd)	9788711000001100
64074	co-dydramol 10mg/500mg tablets (de pharmaceuticals)	2.38559e+16
61372	co-dydramol 10mg/500mg tablets (kent pharmaceuticals ltd)	280011000001106
81409	co-dydramol 10mg/500mg tablets (m & a pharmachem ltd)
77224	co-dydramol 10mg/500mg tablets (mawdsley-brooks & company ltd)
55530	co-dydramol 10mg/500mg tablets (phoenix healthcare distribution ltd)	1.78882e+16
53079	co-dydramol 10mg/500mg tablets (sigma pharmaceuticals plc)	1.50938e+16
34737	co-dydramol 10mg/500mg tablets (teva uk ltd)	783711000001106
57197	co-dydramol 10mg/500mg tablets (waymade healthcare plc)	2.20385e+16
67779	co-dydramol 10mg/500mg tablets (wockhardt uk ltd)	1.50378e+16
40422	co-dydramol 10mg/500mg tablets (zentiva)	474911000001108
61698	co-dydramol 10mg/500mg/5ml oral solution	1.3893e+16
7063	co-dydramol 10mg/500mg/5ml oral suspension	8427711000001100
72111	co-dydramol 20mg/500mg tablets (a a h pharmaceuticals ltd)	3.51077e+16
72282	co-dydramol 20mg/500mg tablets (alliance healthcare (distribution) ltd)	3.511e+16
71523	co-dydramol 20mg/500mg tablets (m & a pharmachem ltd)	3.47973e+16
54713	dypracet 20mg/500mg tablets (auden mckenzie (pharma division) ltd)	2.04743e+16
78685	eroset 500mg/10mg tablets (m & a pharmachem ltd)
9855	paracetamol 500mg / dihydrocodeine 20mg tablets	322367008
19206	paracetamol 500mg / dihydrocodeine 7.46mg tablets	4660511000001100
4556	paramol tablets (ssl international plc)	4656111000001100
2040	remedeine tablets (crescent pharma ltd)	680111000001109
10509	fortagesic tablet (sanofi-synthelabo ltd)	1.1855e+16
36472	paracetamol 500 mg+ pentazocine 15mg tablet	1.36905e+17
7450	pentazocine 15mg with paracetamol 500mg tablet	1.33245e+17
16076	paracetamol 325mg with tramadol 37.5 mg tablet	2.37275e+17
79149	ayendi 1600micrograms/actuation nasal spray (wockhardt uk ltd)
78941	ixyldone 20mg modified-release tablets (morningside healthcare ltd)
78942	ixyldone 80mg modified-release tablets (morningside healthcare ltd)
81243	matrifen 25micrograms/hour transdermal patches (cst pharma ltd)
79001	oldaram 200mg modified-release tablets (ranbaxy (uk) ltd)
81382	opiodur 100micrograms/hour transdermal patches (zentiva)
79112	oxycontin 5mg modified-release tablets (lexon (uk) ltd)
81260	recivit 133microgram sublingual tablets (grunenthal ltd)
79594	codeine 10mg suppositories
81304	codeine 15mg suppositories
63547	codeine 1mg suppositories	2.11481e+16
84310	codeine 2mg suppositories
60489	codeine 30mg suppositories	2.04545e+16
635	codeine 30mg/1ml solution for injection ampoules	1.23888e+16
462	codeine 60mg/1ml solution for injection ampoules	3.609e+16
56178	codeine 60mg/1ml solution for injection ampoules (a a h pharmaceuticals ltd)	558511000001103
64751	codeine 60mg/1ml solution for injection ampoules (alliance healthcare (distribution) ltd)	754411000001107
77556	codeine 60mg/1ml solution for injection ampoules (martindale pharmaceuticals ltd)
70552	codeine 60mg/1ml solution for injection ampoules (torbay pharmaceuticals)	3.27554e+16
74503	codeine phosphate 30mg/ml injection (martindale pharmaceuticals ltd)	4.1295e+16
9001	diconal tablets (amdipharm plc)	429811000001100
12020	dipipanone 10mg / cyclizine 30mg tablets	322556006
28805	dextromoramide 10mg suppository	1.09705e+17
3990	dextromoramide 5mg tablets	322514007
17734	dextromoramide 5mg/ml injection	1.09635e+17
23375	palfium 10mg suppository (roche products ltd)	6.6585e+16
25611	palfium 10mg/ml injection (roche products ltd)	6.6575e+16
39419	palfium 5mg tablet (idis world medicines)	2.44705e+17
4236	palfium 5mg tablets (roche products ltd)	3760311000001100
7800	palfium 5mg/ml injection (roche products ltd)	6.6555e+16
12076	dextropropoxyphene 60mg capsules	1.81795e+17
25979	doloxene 60mg capsule (eli lilly and company ltd)	8615001000027100
38970	df 118 forte 40mg tablets (martindale pharmaceuticals ltd)	3038211000001100
7469	df118 10mg/5ml oral solution (martindale pharmaceuticals ltd)	3.6915e+16
42208	df118 30mg tablet (martindale pharmaceuticals ltd)	3.6905e+16
3698	df118 40mg tablet (martindale pharmaceuticals ltd)	3.6925e+16
10309	df118 50mg/ml injection (martindale pharmaceuticals ltd)	3.6955e+16
9275	dhc continus 120mg tablets (napp pharmaceuticals ltd)	3037811000001100
8456	dhc continus 60mg tablets (napp pharmaceuticals ltd)	3037111000001100
9209	dhc continus 90mg tablets (napp pharmaceuticals ltd)	3037511000001100
191	dihydrocodeine 10mg/5ml oral solution	3.60986e+16
40159	dihydrocodeine 10mg/5ml oral solution (martindale pharmaceuticals ltd)	3038911000001100
64079	dihydrocodeine 10mg/5ml oral solution (waymade healthcare plc)	2.19446e+16
66121	dihydrocodeine 10mg/5ml oral suspension	8457311000001100
6234	dihydrocodeine 120mg modified-release tablets	322551001
72265	dihydrocodeine 15mg/5ml oral solution	1.16488e+16
34730	dihydrocodeine 30mg tablet (berk pharmaceuticals ltd)	1.1965e+16
81145	dihydrocodeine 30mg tablet (m & a pharmachem ltd)
53	dihydrocodeine 30mg tablets	322539003
34440	dihydrocodeine 30mg tablets (a a h pharmaceuticals ltd)	869111000001108
86140	dihydrocodeine 30mg tablets (accord healthcare ltd)
34579	dihydrocodeine 30mg tablets (actavis uk ltd)	830711000001109
72210	dihydrocodeine 30mg tablets (alliance healthcare (distribution) ltd)	379811000001106
48133	dihydrocodeine 30mg tablets (almus pharmaceuticals ltd)	1.33861e+16
50532	dihydrocodeine 30mg tablets (bristol laboratories ltd)	1.60489e+16
72209	dihydrocodeine 30mg tablets (de pharmaceuticals)	2.38771e+16
34008	dihydrocodeine 30mg tablets (ivax pharmaceuticals uk ltd)	644211000001101
54354	dihydrocodeine 30mg tablets (kent pharmaceuticals ltd)	176811000001109
81589	dihydrocodeine 30mg tablets (mawdsley-brooks & company ltd)
34662	dihydrocodeine 30mg tablets (mylan)	194911000001104
73147	dihydrocodeine 30mg tablets (phoenix healthcare distribution ltd)	1.78925e+16
59989	dihydrocodeine 30mg tablets (ranbaxy (uk) ltd)	548711000001106
73145	dihydrocodeine 30mg tablets (sigma pharmaceuticals plc)	1.5082e+16
38521	dihydrocodeine 30mg tablets (teva uk ltd)	29611000001109
59978	dihydrocodeine 30mg tablets (waymade healthcare plc)	2.19448e+16
33654	dihydrocodeine 30mg tablets (wockhardt uk ltd)	543611000001109
39558	dihydrocodeine 30mg tablets (zentiva)	932511000001106
65689	dihydrocodeine 30mg/5ml oral solution	1.16489e+16
4823	dihydrocodeine 40mg tablets	322553003
3653	dihydrocodeine 50mg/1ml solution for injection ampoules	3.60691e+16
2041	dihydrocodeine 60mg modified-release tablets	322546007
9313	dihydrocodeine 90mg modified-release tablets	322550000
5138	hydromorphone 1.3mg capsules	322665006
53062	hydromorphone 10mg/1ml solution for injection ampoules	3.60571e+16
19972	hydromorphone 16mg modified-release capsules	3.60572e+16
5137	hydromorphone 2.6mg capsules	322667003
80078	hydromorphone 20mg/1ml solution for injection ampoules
24736	hydromorphone 24mg modified-release capsules	3.60573e+16
15792	hydromorphone 2mg modified-release capsules	3.60574e+16
69063	hydromorphone 2mg/1ml solution for injection ampoules	3.60575e+16
9325	hydromorphone 4mg modified-release capsules	3.60576e+16
77824	hydromorphone 50mg/1ml solution for injection ampoules
15798	hydromorphone 8mg modified-release capsules	3.60577e+16
9615	palladone 1.3mg capsules (napp pharmaceuticals ltd)	3836411000001100
70800	palladone 10mg/1ml solution for injection ampoules (napp pharmaceuticals ltd)	3.33677e+16
9330	palladone 2.6mg capsules (napp pharmaceuticals ltd)	3837511000001100
70801	palladone 2mg/1ml solution for injection ampoules (napp pharmaceuticals ltd)	3.3367e+16
19954	palladone sr 16mg capsules (napp pharmaceuticals ltd)	4001411000001100
21285	palladone sr 24mg capsules (napp pharmaceuticals ltd)	4004111000001100
9332	palladone sr 2mg capsules (napp pharmaceuticals ltd)	3869411000001100
9331	palladone sr 4mg capsules (napp pharmaceuticals ltd)	3838511000001100
21275	palladone sr 8mg capsules (napp pharmaceuticals ltd)	3870411000001100
20039	dromoran roche 1.5mg tablet (roche products ltd)	4.6445e+16
30633	levorphanol 1.5mg tablet	1.20905e+17
11801	meptazinol 100mg/1ml solution for injection ampoules	333937006
3239	meptazinol 200mg tablets	333936002
10925	meptid 100mg/1ml solution for injection ampoules (almirall ltd)	171011000001105
8447	meptid 200mg tablet (shire pharmaceuticals ltd)	3.9295e+16
39842	meptid 200mg tablets (almirall ltd)	234611000001101
19119	nalbuphine hc 10mg/ml injection	1.27885e+17
16964	nubain 10mg/ml injection (bristol-myers squibb pharmaceuticals ltd)	1.27915e+17
66298	abtard 10mg modified-release tablets (ethypharm uk ltd)	3.07198e+16
66837	abtard 15mg modified-release tablets (ethypharm uk ltd)	3.07201e+16
65392	abtard 20mg modified-release tablets (ethypharm uk ltd)	3.07205e+16
65390	abtard 30mg modified-release tablets (ethypharm uk ltd)	3.07211e+16
65932	abtard 40mg modified-release tablets (ethypharm uk ltd)	3.07208e+16
66760	abtard 5mg modified-release tablets (ethypharm uk ltd)	3.07193e+16
67446	abtard 60mg modified-release tablets (ethypharm uk ltd)	3.07214e+16
65933	abtard 80mg modified-release tablets (ethypharm uk ltd)	3.07217e+16
76698	ixyldone 10mg modified-release tablets (morningside healthcare ltd)
79584	ixyldone 30mg modified-release tablets (morningside healthcare ltd)
79815	ixyldone 40mg modified-release tablets (morningside healthcare ltd)
76699	ixyldone 5mg modified-release tablets (morningside healthcare ltd)
52217	longtec 10mg modified-release tablets (qdem pharmaceuticals ltd)	2.09377e+16
64807	longtec 120mg modified-release tablets (qdem pharmaceuticals ltd)	2.98382e+16
64426	longtec 15mg modified-release tablets (qdem pharmaceuticals ltd)	2.98384e+16
53116	longtec 20mg modified-release tablets (qdem pharmaceuticals ltd)	2.09379e+16
64333	longtec 30mg modified-release tablets (qdem pharmaceuticals ltd)	2.98386e+16
52220	longtec 40mg modified-release tablets (qdem pharmaceuticals ltd)	2.09381e+16
52216	longtec 5mg modified-release tablets (qdem pharmaceuticals ltd)	2.09375e+16
64552	longtec 60mg modified-release tablets (qdem pharmaceuticals ltd)	2.98388e+16
54694	longtec 80mg modified-release tablets (qdem pharmaceuticals ltd)	2.09383e+16
58853	lynlor 10mg capsules (actavis uk ltd)	2.26867e+16
58114	lynlor 20mg capsules (actavis uk ltd)	2.26869e+16
58217	lynlor 5mg capsules (actavis uk ltd)	2.26865e+16
73841	onexila xl 10mg tablets (aspire pharma ltd)	3.40516e+16
75369	onexila xl 20mg tablets (aspire pharma ltd)	3.40519e+16
74549	onexila xl 40mg tablets (aspire pharma ltd)	3.40513e+16
81776	onexila xl 80mg tablets (aspire pharma ltd)
66606	oxeltra 10mg modified-release tablets (wockhardt uk ltd)	2.96778e+16
74908	oxeltra 15mg modified-release tablets (wockhardt uk ltd)	2.96781e+16
68797	oxeltra 20mg modified-release tablets (wockhardt uk ltd)	2.96783e+16
75357	oxeltra 30mg modified-release tablets (wockhardt uk ltd)	2.96772e+16
74910	oxeltra 40mg modified-release tablets (wockhardt uk ltd)	2.96776e+16
74909	oxeltra 5mg modified-release tablets (wockhardt uk ltd)	2.96503e+16
76394	oxeltra 60mg modified-release tablets (wockhardt uk ltd)
78005	oxeltra 80mg modified-release tablets (wockhardt uk ltd)
85601	oxyact 5mg tablets (kent pharma (uk) ltd)
5585	oxycodone 10mg capsules	322692000
5843	oxycodone 10mg modified-release tablets	3.61295e+16
82221	oxycodone 10mg tablets
35341	oxycodone 10mg/1ml solution for injection ampoules	3.61298e+16
11405	oxycodone 10mg/ml oral solution sugar free	3.613e+16
46187	oxycodone 120mg modified-release tablets	1.86455e+16
45790	oxycodone 15mg modified-release tablets	3.61302e+16
7275	oxycodone 20mg capsules	322693005
6608	oxycodone 20mg modified-release tablets	3.61304e+16
71335	oxycodone 20mg modified-release tablets (teva uk ltd)	2.45677e+16
82928	oxycodone 20mg tablets
35085	oxycodone 20mg/2ml solution for injection ampoules	3.61306e+16
45827	oxycodone 30mg modified-release tablets	3.61307e+16
6708	oxycodone 40mg modified-release tablets	3.61309e+16
40688	oxycodone 50mg/1ml solution for injection ampoules	1.56136e+16
6790	oxycodone 5mg capsules	322691007
6769	oxycodone 5mg modified-release tablets	3.6131e+16
82062	oxycodone 5mg modified-release tablets (teva uk ltd)
82249	oxycodone 5mg tablets
58039	oxycodone 5mg/5ml oral solution	1.21421e+16
6609	oxycodone 5mg/5ml oral solution sugar free	3.61312e+16
83105	oxycodone 5mg/5ml oral solution sugar free (a a h pharmaceuticals ltd)
69474	oxycodone 5mg/5ml oral solution sugar free (de pharmaceuticals)	3.08248e+16
64965	oxycodone 5mg/5ml oral solution sugar free (wockhardt uk ltd)	1.96614e+16
45929	oxycodone 60mg modified-release tablets	3.61313e+16
6948	oxycodone 80mg modified-release tablets	3.61315e+16
75980	oxycodone 80mg modified-release tablets (teva uk ltd)
6414	oxycodone hydrochloride 10mg/ml injection	2.24645e+17
53113	oxycontin 10mg modified-release tablets (de pharmaceuticals)	1.86041e+16
52809	oxycontin 10mg modified-release tablets (lexon (uk) ltd)	1.62198e+16
50733	oxycontin 10mg modified-release tablets (mawdsley-brooks & company ltd)	1.7345e+16
5599	oxycontin 10mg modified-release tablets (napp pharmaceuticals ltd)	2891711000001100
73428	oxycontin 10mg modified-release tablets (waymade healthcare plc)	1.19294e+16
45830	oxycontin 120mg modified-release tablets (napp pharmaceuticals ltd)	1.86417e+16
45788	oxycontin 15mg modified-release tablets (napp pharmaceuticals ltd)	1.86451e+16
74294	oxycontin 20mg modified-release tablets (de pharmaceuticals)	1.86043e+16
49787	oxycontin 20mg modified-release tablets (lexon (uk) ltd)	1.622e+16
7389	oxycontin 20mg modified-release tablets (napp pharmaceuticals ltd)	2896611000001100
66619	oxycontin 20mg modified-release tablets (waymade healthcare plc)	1.19296e+16
45745	oxycontin 30mg modified-release tablets (napp pharmaceuticals ltd)	1.86446e+16
63198	oxycontin 40mg modified-release tablets (de pharmaceuticals)	1.86045e+16
9927	oxycontin 40mg modified-release tablets (napp pharmaceuticals ltd)	2897211000001100
49742	oxycontin 5mg modified-release tablets (de pharmaceuticals)	1.86047e+16
66616	oxycontin 5mg modified-release tablets (mawdsley-brooks & company ltd)	1.73448e+16
7167	oxycontin 5mg modified-release tablets (napp pharmaceuticals ltd)	4074911000001100
45766	oxycontin 60mg modified-release tablets (napp pharmaceuticals ltd)	1.86433e+16
84897	oxycontin 80mg modified-release tablets (de pharmaceuticals)
51896	oxycontin 80mg modified-release tablets (mawdsley-brooks & company ltd)	1.73456e+16
10021	oxycontin 80mg modified-release tablets (napp pharmaceuticals ltd)	2898111000001100
57033	oxylan 10mg modified-release tablets (actavis uk ltd)	2.24176e+16
56665	oxylan 10mg modified-release tablets (chanelle medical uk ltd)	2.09688e+16
57052	oxylan 20mg modified-release tablets (actavis uk ltd)	2.24178e+16
58493	oxylan 20mg modified-release tablets (chanelle medical uk ltd)	2.0969e+16
60196	oxylan 40mg modified-release tablets (chanelle medical uk ltd)	2.09692e+16
64150	oxylan 5mg modified-release tablets (chanelle medical uk ltd)	2.09686e+16
84257	oxylan 80mg modified-release tablets (healthcare pharma ltd)
52592	oxynorm 10mg capsules (de pharmaceuticals)	1.86051e+16
9973	oxynorm 10mg capsules (napp pharmaceuticals ltd)	2896011000001100
51789	oxynorm 10mg capsules (waymade healthcare plc)	1.46599e+16
51611	oxynorm 10mg/1ml solution for injection ampoules (mawdsley-brooks & company ltd)	1.88771e+16
32425	oxynorm 10mg/1ml solution for injection ampoules (napp pharmaceuticals ltd)	4635211000001100
50726	oxynorm 10mg/1ml solution for injection ampoules (waymade healthcare plc)	1.85027e+16
7406	oxynorm 10mg/ml concentrate oral solution (napp pharmaceuticals ltd)	2897511000001100
9928	oxynorm 10mg/ml solution for injection (napp pharmaceuticals ltd)	2.24665e+17
51384	oxynorm 20mg capsules (de pharmaceuticals)	1.86053e+16
7372	oxynorm 20mg capsules (napp pharmaceuticals ltd)	2896311000001100
83000	oxynorm 20mg capsules (waymade healthcare plc)
35038	oxynorm 20mg/2ml solution for injection ampoules (napp pharmaceuticals ltd)	4636011000001100
49791	oxynorm 20mg/2ml solution for injection ampoules (waymade healthcare plc)	1.85029e+16
40752	oxynorm 50mg/1ml solution for injection ampoules (napp pharmaceuticals ltd)	1.55454e+16
50095	oxynorm 5mg capsules (de pharmaceuticals)	1.86055e+16
49940	oxynorm 5mg capsules (lexon (uk) ltd)	1.62206e+16
6557	oxynorm 5mg capsules (napp pharmaceuticals ltd)	2895711000001100
77078	oxynorm 5mg capsules (waymade healthcare plc)
9874	oxynorm liquid 5mg/5ml oral solution (napp pharmaceuticals ltd)	2898211000001100
76692	oxypro 10mg modified-release tablets (ridge pharma ltd)
76236	oxypro 15mg modified-release tablets (ridge pharma ltd)
76649	oxypro 20mg modified-release tablets (ridge pharma ltd)
76895	oxypro 30mg modified-release tablets (ridge pharma ltd)
77879	oxypro 40mg modified-release tablets (ridge pharma ltd)
76755	oxypro 5mg modified-release tablets (ridge pharma ltd)
77709	oxypro 60mg modified-release tablets (ridge pharma ltd)
77740	oxypro 80mg modified-release tablets (ridge pharma ltd)
61935	reltebon 10mg modified-release tablets (actavis uk ltd)	2.44671e+16
64164	reltebon 15mg modified-release tablets (actavis uk ltd)	2.79928e+16
61836	reltebon 20mg modified-release tablets (actavis uk ltd)	2.44674e+16
63332	reltebon 30mg modified-release tablets (actavis uk ltd)	2.7993e+16
61779	reltebon 40mg modified-release tablets (actavis uk ltd)	2.44677e+16
61936	reltebon 5mg modified-release tablets (actavis uk ltd)	2.44669e+16
63714	reltebon 60mg modified-release tablets (actavis uk ltd)	2.79933e+16
62322	reltebon 80mg modified-release tablets (actavis uk ltd)	2.44679e+16
75283	renocontin 10mg modified-release tablets (glenmark pharmaceuticals europe ltd)	3.55421e+16
80226	renocontin 15mg modified-release tablets (glenmark pharmaceuticals europe ltd)
79802	renocontin 20mg modified-release tablets (glenmark pharmaceuticals europe ltd)
80227	renocontin 30mg modified-release tablets (glenmark pharmaceuticals europe ltd)
80632	renocontin 40mg modified-release tablets (glenmark pharmaceuticals europe ltd)
80228	renocontin 5mg modified-release tablets (glenmark pharmaceuticals europe ltd)
59865	shortec 10mg capsules (qdem pharmaceuticals ltd)	2.3658e+16
70123	shortec 10mg/1ml solution for injection ampoules (qdem pharmaceuticals ltd)	3.40256e+16
69993	shortec 10mg/ml concentrate oral solution (qdem pharmaceuticals ltd)	3.40278e+16
60158	shortec 20mg capsules (qdem pharmaceuticals ltd)	2.36582e+16
75080	shortec 20mg/2ml solution for injection ampoules (qdem pharmaceuticals ltd)	3.40258e+16
76406	shortec 50mg/1ml solution for injection ampoules (qdem pharmaceuticals ltd)
60146	shortec 5mg capsules (qdem pharmaceuticals ltd)	2.36578e+16
69559	shortec liquid 5mg/5ml oral solution (qdem pharmaceuticals ltd)	3.40276e+16
75624	zomestine 40mg modified-release tablets (accord healthcare ltd)
47072	omnopon 15.4mg/ml injection (roche products ltd)	2.2535e+16
11129	papaveretum 15.4mg/1ml solution for injection ampoules	1.46127e+16
15353	papaveretum 7.7mg/1ml solution for injection ampoules	1.46159e+16
42332	tramacet 37.5mg/325mg effervescent tablets (grunenthal ltd)	1.74184e+16
687	tramacet 37.5mg/325mg tablets (grunenthal ltd)	7381611000001100
62778	tramacet 37.5mg/325mg tablets (waymade healthcare plc)	2.34397e+16
42280	tramadol 37.5mg / paracetamol 325mg effervescent tablets sugar free	1.743e+16
6558	tramadol 37.5mg / paracetamol 325mg tablets	7386811000001100
64459	tramadol 37.5mg / paracetamol 325mg tablets (a a h pharmaceuticals ltd)	2.13763e+16
82307	tramadol 37.5mg / paracetamol 325mg tablets (teva uk ltd)
8375	fortral 25mg tablets (zentiva)	3792511000001100
10769	fortral 50mg capsule (sanofi-synthelabo ltd)	4.3485e+16
79369	pentazocine 25mg tablet (berk pharmaceuticals ltd)
2367	pentazocine 25mg tablets	322601004
78223	pentazocine 25mg tablets (a a h pharmaceuticals ltd)
71170	pentazocine 25mg tablets (actavis uk ltd)	3791311000001100
328	pentazocine 50mg capsules	322600003
80456	pentazocine 50mg capsules (a a h pharmaceuticals ltd)
42094	fortral 30mg/1ml solution for injection ampoules (zentiva)	4079111000001100
123	fortral 30mg/ml injection (sterwin medicines)	1.1915e+16
44867	fortral 60mg/2ml solution for injection ampoules (zentiva)	4079811000001100
31582	pentazocine 30mg/1ml solution for injection ampoules	3.60276e+16
10583	pentazocine 30mg/ml injection	1.33205e+17
38092	pentazocine 30mg/ml injection (sterwin medicines)	9.4675e+16
31584	pentazocine 60mg/2ml solution for injection ampoules	3.60277e+16
31885	pethidine 100mg/10ml solution for injection ampoules	3.60281e+16
82760	pethidine 100mg/10ml solution for injection ampoules (a a h pharmaceuticals ltd)
52400	pethidine 100mg/10ml solution for injection ampoules (alliance healthcare (distribution) ltd)	446111000001102
41550	pethidine 100mg/2ml injection (c p pharmaceuticals ltd)	2.8855e+16
32831	pethidine 100mg/2ml injection (roche products ltd)	1.7785e+16
17043	pethidine 100mg/2ml solution for injection ampoules	3.60282e+16
75676	pethidine 100mg/2ml solution for injection ampoules (a a h pharmaceuticals ltd)
48148	pethidine 100mg/2ml solution for injection ampoules (actavis uk ltd)	1.56286e+16
67599	pethidine 100mg/2ml solution for injection ampoules (amco)	1.06794e+16
48128	pethidine 100mg/2ml solution for injection ampoules (martindale pharmaceuticals ltd)	748611000001103
75662	pethidine 100mg/2ml solution for injection ampoules (wockhardt uk ltd)
77007	pethidine 10mg/1ml solution for injection ampoules
249	pethidine 10mg/ml injection	2.4675e+16
55852	pethidine 10mg/ml injection (martindale pharmaceuticals ltd)	2.8955e+16
234	pethidine 25mg tablet	1.58735e+17
38103	pethidine 25mg tablet (roche products ltd)	4.1425e+16
56022	pethidine 50mg capsule (martindale pharmaceuticals ltd)	1.96535e+17
38013	pethidine 50mg capsules	1.23034e+16
17386	pethidine 50mg tablet (roche products ltd)	1.58775e+17
31935	pethidine 50mg tablet (roche products ltd)	1.7795e+16
2450	pethidine 50mg tablets	322612004
57027	pethidine 50mg tablets (a a h pharmaceuticals ltd)	269811000001107
58737	pethidine 50mg tablets (alliance healthcare (distribution) ltd)	313711000001105
40239	pethidine 50mg tablets (martindale pharmaceuticals ltd)	257811000001105
54790	pethidine 50mg tablets (teva uk ltd)	2.1666e+16
826	pethidine 50mg/1ml solution for injection ampoules	3.60283e+16
53929	pethidine 50mg/1ml solution for injection ampoules (a a h pharmaceuticals ltd)	240611000001109
63182	pethidine 50mg/1ml solution for injection ampoules (alliance healthcare (distribution) ltd)	79611000001105
37703	pethidine 50mg/1ml solution for injection ampoules (amco)	1.06792e+16
23442	pethidine 50mg/5ml solution for injection ampoules	3.60284e+16
58190	pethidine 50mg/5ml solution for injection ampoules (a a h pharmaceuticals ltd)	183111000001103
2966	pethidine 50mg/ml injection	2.4665e+16
423	pethidine 50mg/ml injection	1.58745e+17
31253	pethidine 50mg/ml injection (auden mckenzie (pharma division) ltd)	1.22635e+17
29426	pethidine 50mg/ml injection (martindale pharmaceuticals ltd)	2.8945e+16
55839	pethidine 50mg/ml injection (roche products ltd)	1.7775e+16
42708	pethidine 50mg/ml intramuscular injection (roche products ltd)	1.58785e+17
81612	pethidine 50mg/ml subcutaneous injection (roche products ltd)
54085	pethidine capsule	2.49995e+17
45325	pethidine injection	2.50005e+17
53709	pethidine oral liquid	2.49485e+17
24867	pethidine with levallorphan tartrate injection	1.59015e+17
18491	pamergan p100 solution for injection 2ml ampoules (martindale pharmaceuticals ltd)	3986711000001100
19116	pethidine 100mg/2ml / promethazine 50mg/2ml solution for injection ampoules	4026811000001100
17167	narphen 5mg tablet (smith & nephew healthcare ltd)	1.33615e+17
14394	phenazocine hydrobromide 5mg tablet	1.33585e+17
85467	ationdo sr 100mg tablets (grunenthal ltd)
85466	ationdo sr 25mg tablets (grunenthal ltd)
85465	ationdo sr 50mg tablets (grunenthal ltd)
61764	palexia 20mg/ml oral solution (grunenthal ltd)	2.41208e+16
45936	palexia 50mg tablets (grunenthal ltd)	1.86625e+16
46022	palexia 75mg tablets (grunenthal ltd)	1.86629e+16
46020	palexia sr 100mg tablets (grunenthal ltd)	1.86641e+16
46159	palexia sr 150mg tablets (grunenthal ltd)	1.86644e+16
46659	palexia sr 200mg tablets (grunenthal ltd)	1.86647e+16
47460	palexia sr 250mg tablets (grunenthal ltd)	1.86652e+16
45982	palexia sr 50mg tablets (grunenthal ltd)	1.86635e+16
46018	tapentadol 100mg modified-release tablets	1.86718e+16
46019	tapentadol 150mg modified-release tablets	1.86719e+16
45800	tapentadol 200mg modified-release tablets	1.8672e+16
60759	tapentadol 20mg/ml oral solution sugar free	2.44088e+16
47399	tapentadol 250mg modified-release tablets	1.86721e+16
84772	tapentadol 25mg modified-release tablets
46021	tapentadol 50mg modified-release tablets	1.86722e+16
45811	tapentadol 50mg tablets	442472008
46461	tapentadol 75mg tablets	442341005
78761	brimisol pr 100mg tablets (bristol laboratories ltd)
19993	dromadol sr 100mg tablets (teva uk ltd)	216911000001105
23625	dromadol sr 150mg tablets (teva uk ltd)	919611000001108
21777	dromadol sr 200mg tablets (teva uk ltd)	278411000001105
31107	dromadol xl 150mg tablets (ivax pharmaceuticals uk ltd)	847811000001101
31105	dromadol xl 200mg tablets (ivax pharmaceuticals uk ltd)	109211000001105
26336	dromadol xl 300mg tablets (ivax pharmaceuticals uk ltd)	17411000001109
31734	dromadol xl 400mg tablets (ivax pharmaceuticals uk ltd)	805511000001101
73923	invodol sr 100mg tablets (ennogen healthcare ltd)	2.19642e+16
75958	invodol sr 150mg tablets (ennogen healthcare ltd)
74887	invodol sr 200mg tablets (ennogen healthcare ltd)	2.19646e+16
35806	larapam sr 100mg tablets (sandoz ltd)	9100811000001100
40926	larapam sr 150mg tablets (sandoz ltd)	9101011000001100
38196	larapam sr 200mg tablets (sandoz ltd)	9101211000001100
37831	mabron 100mg modified-release tablets (morningside healthcare ltd)	1.02281e+16
82648	mabron 100mg modified-release tablets (teva uk ltd)
44371	mabron 150mg modified-release tablets (morningside healthcare ltd)	1.02283e+16
80005	mabron 150mg modified-release tablets (teva uk ltd)
36697	mabron 200mg modified-release tablets (morningside healthcare ltd)	1.02285e+16
80001	mabron 200mg modified-release tablets (teva uk ltd)
64871	maneo 100mg modified-release tablets (mylan)	2.46369e+16
80464	maneo 150mg modified-release tablets (mylan)
66299	maneo 200mg modified-release tablets (mylan)	2.46375e+16
39505	marol 100mg modified-release tablets (morningside healthcare ltd)	1.4954e+16
49324	marol 100mg modified-release tablets (teva uk ltd)	1.96248e+16
39750	marol 150mg modified-release tablets (morningside healthcare ltd)	1.49542e+16
49323	marol 150mg modified-release tablets (teva uk ltd)	1.96246e+16
39709	marol 200mg modified-release tablets (morningside healthcare ltd)	1.49544e+16
50862	marol 200mg modified-release tablets (teva uk ltd)	1.96244e+16
40249	maxitram sr 100mg capsules (chiesi ltd)	1.49772e+16
40883	maxitram sr 150mg capsules (chiesi ltd)	1.4977e+16
39811	maxitram sr 200mg capsules (chiesi ltd)	1.49768e+16
40254	maxitram sr 50mg capsules (chiesi ltd)	1.49774e+16
39798	nobligan retard 100mg tablets (grunenthal ltd)	1.29484e+16
66729	tilodol sr 100mg tablets (sandoz ltd)	2.16929e+16
80809	tilodol sr 150mg tablets (sandoz ltd)
60751	tilodol sr 200mg tablets (sandoz ltd)	2.16951e+16
35656	tradorec xl 100mg tablets (endo ventures ltd)	1.10546e+16
35651	tradorec xl 200mg tablets (endo ventures ltd)	1.10548e+16
36035	tradorec xl 300mg tablets (endo ventures ltd)	1.1055e+16
37867	tramadol (roi) tablet	2.46195e+17
47854	tramadol (roi) tablet	2.46185e+17
4114	tramadol 100mg modified-release capsules	3.59202e+16
52977	tramadol 100mg modified-release capsules (a a h pharmaceuticals ltd)	1.45857e+16
50947	tramadol 100mg modified-release capsules (alliance healthcare (distribution) ltd)	1.15304e+16
68833	tramadol 100mg modified-release capsules (de pharmaceuticals)	2.24671e+16
64496	tramadol 100mg modified-release capsules (ennogen healthcare ltd)	2.68576e+16
64731	tramadol 100mg modified-release capsules (icarus pharmaceuticals ltd)	2.64476e+16
63047	tramadol 100mg modified-release capsules (waymade healthcare plc)	2.36019e+16
4115	tramadol 100mg modified-release tablets	3.59203e+16
41976	tramadol 100mg modified-release tablets (a a h pharmaceuticals ltd)	9243611000001100
73890	tramadol 100mg modified-release tablets (am distributions (yorkshire) ltd)	2.23569e+16
73596	tramadol 100mg modified-release tablets (colorama pharmaceuticals ltd)	2.41177e+16
68210	tramadol 100mg modified-release tablets (elite pharma (surrey) ltd)	2.54303e+16
73924	tramadol 100mg modified-release tablets (ennogen pharma ltd)	2.26969e+16
74498	tramadol 100mg modified-release tablets (sigma pharmaceuticals plc)	1.51959e+16
78150	tramadol 100mg modified-release tablets (waymade healthcare plc)
11471	tramadol 100mg/2ml solution for injection ampoules	3.59204e+16
46587	tramadol 100mg/ml oral drops	1.92004e+16
86367	tramadol 100mg/ml oral drops (alliance healthcare (distribution) ltd)
86812	tramadol 10mg/ml oral solution sugar free (a a h pharmaceuticals ltd)
86435	tramadol 10mg/ml oral solution sugar free (alliance healthcare (distribution) ltd)
5257	tramadol 12 modified-release tablet	2.12255e+17
8416	tramadol 12 modified-release tablet	2.12265e+17
4834	tramadol 150mg modified-release capsules	3.59205e+16
67161	tramadol 150mg modified-release capsules (a a h pharmaceuticals ltd)	1.56098e+16
73336	tramadol 150mg modified-release capsules (cst pharma ltd)	2.4029e+16
75931	tramadol 150mg modified-release capsules (de pharmaceuticals)
71355	tramadol 150mg modified-release capsules (waymade healthcare plc)	1.37742e+16
37020	tramadol 150mg modified-release tablets	3.59206e+16
42798	tramadol 150mg modified-release tablets (a a h pharmaceuticals ltd)	9243911000001100
77034	tramadol 150mg modified-release tablets (am distributions (yorkshire) ltd)
75286	tramadol 150mg modified-release tablets (ethigen ltd)	2.41571e+16
71358	tramadol 150mg modified-release tablets (sigma pharmaceuticals plc)	1.51964e+16
6215	tramadol 200mg modified-release capsules	3.59207e+16
46279	tramadol 200mg modified-release capsules (a a h pharmaceuticals ltd)	1.561e+16
74830	tramadol 200mg modified-release capsules (alliance healthcare (distribution) ltd)	1.15308e+16
75864	tramadol 200mg modified-release capsules (colorama pharmaceuticals ltd)
75930	tramadol 200mg modified-release capsules (de pharmaceuticals)
75502	tramadol 200mg modified-release capsules (ennogen healthcare ltd)
75304	tramadol 200mg modified-release capsules (sigma pharmaceuticals plc)	2.41017e+16
37021	tramadol 200mg modified-release tablets	3.59208e+16
48090	tramadol 200mg modified-release tablets (a a h pharmaceuticals ltd)	9244111000001100
4999	tramadol 24 modified-release tablet	2.19295e+17
35347	tramadol 24 modified-release tablet	2.44805e+17
5028	tramadol 24 modified-release tablet	2.19305e+17
11746	tramadol 300mg modified-release tablets	3.59209e+16
11748	tramadol 400mg modified-release tablets	3.5921e+16
32165	tramadol 50mg capsule (generics (uk) ltd)	9.0565e+16
38528	tramadol 50mg capsule (tillomed laboratories ltd)	1.38735e+17
86	tramadol 50mg capsules	322623000
34521	tramadol 50mg capsules (a a h pharmaceuticals ltd)	246311000001101
52605	tramadol 50mg capsules (accord healthcare ltd)	2.01703e+16
34422	tramadol 50mg capsules (actavis uk ltd)	886411000001108
40718	tramadol 50mg capsules (almus pharmaceuticals ltd)	9800611000001100
52495	tramadol 50mg capsules (bristol laboratories ltd)	1.60697e+16
67197	tramadol 50mg capsules (de pharmaceuticals)	2.88039e+16
34639	tramadol 50mg capsules (genus pharmaceuticals ltd)	4821211000001100
29860	tramadol 50mg capsules (ivax pharmaceuticals uk ltd)	746011000001106
65266	tramadol 50mg capsules (kent pharmaceuticals ltd)	905911000001101
80049	tramadol 50mg capsules (medreich plc)
61610	tramadol 50mg capsules (morningside healthcare ltd)	2.41369e+16
77356	tramadol 50mg capsules (mylan)
40166	tramadol 50mg capsules (niche generics ltd)	1.04446e+16
61272	tramadol 50mg capsules (phoenix healthcare distribution ltd)	1.78609e+16
34808	tramadol 50mg capsules (pliva pharma ltd)	1.14154e+16
61775	tramadol 50mg capsules (sigma pharmaceuticals plc)	1.51957e+16
34570	tramadol 50mg capsules (teva uk ltd)	796411000001109
76224	tramadol 50mg capsules (waymade healthcare plc)
43513	tramadol 50mg capsules (zentiva)	736011000001107
701	tramadol 50mg modified-release capsules	3.59401e+16
54023	tramadol 50mg modified-release capsules (a a h pharmaceuticals ltd)	1.59377e+16
75661	tramadol 50mg modified-release capsules (alliance healthcare (distribution) ltd)
68427	tramadol 50mg modified-release capsules (cst pharma ltd)	2.40294e+16
65954	tramadol 50mg modified-release capsules (cubic pharmaceuticals ltd)	2.18691e+16
58316	tramadol 50mg modified-release capsules (de pharmaceuticals)	2.24677e+16
63898	tramadol 50mg modified-release capsules (j m mcgill ltd)	2.23953e+16
60121	tramadol 50mg modified-release capsules (waymade healthcare plc)	2.36017e+16
36732	tramadol 50mg modified-release tablets	1.20374e+16
11734	tramadol 50mg orodispersible tablets sugar free	5212811000001100
3378	tramadol 50mg soluble tablets sugar free	322633008
84930	tramadol 50mg/5ml oral solution sugar free
78059	tramadol 50mg/5ml oral suspension
11549	tramadol 75mg modified-release tablets	3.59212e+16
75135	tramadol sr 100mg capsule (hillcross pharmaceuticals ltd)	2.01845e+17
34260	tramadol sr 100mg modified-release tablet (winthrop pharmaceuticals ltd)	1.34365e+17
34065	tramadol sr 150mg modified-release tablet (winthrop pharmaceuticals ltd)	1.34395e+17
34281	tramadol sr 200mg modified-release tablet (winthrop pharmaceuticals ltd)	1.34435e+17
43198	tramadol sr 50mg capsule (hillcross pharmaceuticals ltd)	2.03205e+17
14490	tramake 50mg capsules (galen ltd)	451511000001100
35438	tramquel sr 100mg capsules (beechmere pharmaceuticals ltd)	1.15923e+16
40805	tramquel sr 150mg capsules (beechmere pharmaceuticals ltd)	1.15925e+16
38956	tramquel sr 200mg capsules (beechmere pharmaceuticals ltd)	1.15927e+16
36949	tramquel sr 50mg capsules (beechmere pharmaceuticals ltd)	1.15921e+16
40058	tramulief sr 100mg tablets (amco)	1.27903e+16
40061	tramulief sr 150mg tablets (amco)	1.27905e+16
40060	tramulief sr 200mg tablets (amco)	1.27908e+16
38874	zamadol 100mg/2ml solution for injection ampoules (meda pharmaceuticals ltd)	473811000001101
27591	zamadol 24hr 150mg modified-release tablets (meda pharmaceuticals ltd)	9532211000001100
26986	zamadol 24hr 200mg modified-release tablets (meda pharmaceuticals ltd)	9532611000001100
28728	zamadol 24hr 300mg modified-release tablets (meda pharmaceuticals ltd)	9532911000001100
32450	zamadol 24hr 400mg modified-release tablets (meda pharmaceuticals ltd)	9533211000001100
13813	zamadol 50mg capsules (meda pharmaceuticals ltd)	400911000001108
20310	zamadol melt 50mg tablets (meda pharmaceuticals ltd)	5197011000001100
9396	zamadol sr 100mg capsules (meda pharmaceuticals ltd)	331011000001101
23981	zamadol sr 150mg capsules (meda pharmaceuticals ltd)	711511000001103
56491	zamadol sr 200mg capsules (lexon (uk) ltd)	1.64487e+16
21797	zamadol sr 200mg capsules (meda pharmaceuticals ltd)	9411000001102
9389	zamadol sr 50mg capsules (meda pharmaceuticals ltd)	21011000001101
58129	zeridame sr 100mg tablets (actavis uk ltd)	1.28698e+16
46643	zeridame sr 150mg tablets (actavis uk ltd)	1.28712e+16
69894	zeridame sr 200mg tablets (actavis uk ltd)	1.28716e+16
11275	zydol 100mg/2ml solution for injection ampoules (grunenthal ltd)	793211000001103
82535	zydol 50mg capsules (dowelhurst ltd)
187	zydol 50mg capsules (grunenthal ltd)	203811000001106
67744	zydol 50mg capsules (lexon (uk) ltd)	1.64537e+16
11101	zydol 50mg soluble tablets (grunenthal ltd)	314411000001101
72646	zydol sr 100mg tablets (de pharmaceuticals)	1.39998e+16
3644	zydol sr 100mg tablets (grunenthal ltd)	306311000001100
6153	zydol sr 150mg tablets (grunenthal ltd)	362111000001102
77485	zydol sr 150mg tablets (lexon (uk) ltd)
67323	zydol sr 150mg tablets (waymade healthcare plc)	5432311000001100
74002	zydol sr 200mg tablets (dowelhurst ltd)	5607211000001100
5169	zydol sr 200mg tablets (grunenthal ltd)	315611000001102
74839	zydol sr 200mg tablets (lexon (uk) ltd)	1.64543e+16
67310	zydol sr 200mg tablets (mawdsley-brooks & company ltd)	1.74855e+16
36873	zydol sr 50mg tablets (grunenthal ltd)	1.19853e+16
21947	zydol xl 150mg tablets (grunenthal ltd)	139611000001100
16395	zydol xl 200mg tablets (grunenthal ltd)	142111000001100
16271	zydol xl 300mg tablets (grunenthal ltd)	929211000001103
21397	zydol xl 400mg tablets (grunenthal ltd)	461411000001108
73076	zytram sr 100mg tablets (qdem pharmaceuticals ltd)	3.45358e+16
73306	zytram sr 150mg tablets (qdem pharmaceuticals ltd)	3.45349e+16
73069	zytram sr 200mg tablets (qdem pharmaceuticals ltd)	3.45363e+16
77642	zytram sr 75mg tablets (qdem pharmaceuticals ltd)
81683	tramadol 75mg / paracetamol 650mg tablets
58828	generic migraleve tablets	3547011000001100
1527	migraleve tablets (mcneil products ltd)	3363411000001100
60040	generic migraleve pink tablets	3546911000001100
1616	migraleve pink tablets (mcneil products ltd)	3361311000001100
396	buprenorphine 200microgram sublingual tablets sugar free	322498006
62675	buprenorphine 200microgram sublingual tablets sugar free (a a h pharmaceuticals ltd)	2.01901e+16
6547	buprenorphine 2mg sublingual tablets sugar free	322496005
58273	buprenorphine 2mg sublingual tablets sugar free (a a h pharmaceuticals ltd)	1.49691e+16
59970	buprenorphine 2mg sublingual tablets sugar free (actavis uk ltd)	1.64977e+16
80433	buprenorphine 2mg sublingual tablets sugar free (de pharmaceuticals)
65157	buprenorphine 2mg sublingual tablets sugar free (sigma pharmaceuticals plc)	1.50616e+16
40211	buprenorphine 2mg sublingual tablets sugar free (teva uk ltd)	1.47198e+16
83531	buprenorphine 2mg sublingual tablets sugar free (zentiva)
3064	buprenorphine 400microgram sublingual tablets sugar free	322492007
74863	buprenorphine 400microgram sublingual tablets sugar free (kent pharmaceuticals ltd)	1.49612e+16
69942	buprenorphine 400microgram sublingual tablets sugar free (phoenix healthcare distribution ltd)	1.80851e+16
64155	buprenorphine 400microgram sublingual tablets sugar free (teva uk ltd)	1.47196e+16
62776	buprenorphine 4mg sublingual tablets sugar free	2.85657e+16
62874	buprenorphine 6mg sublingual tablets sugar free	2.85658e+16
6056	buprenorphine 8mg sublingual tablets sugar free	322497001
40212	buprenorphine 8mg sublingual tablets sugar free (teva uk ltd)	1.47203e+16
62969	buprenorphine 8mg sublingual tablets sugar free (zentiva)	2.09126e+16
64847	gabup 8mg sublingual tablets (martindale pharmaceuticals ltd)	2.84916e+16
71630	natzon 0.4mg sublingual tablets (morningside healthcare ltd)	2.34164e+16
71695	prefibin 0.4mg sublingual tablets (sandoz ltd)	1.99566e+16
73146	prefibin 2mg sublingual tablets (sandoz ltd)	1.99568e+16
57454	prefibin 8mg sublingual tablets (sandoz ltd)	1.9957e+16
13031	subutex 0.4mg sublingual tablets (indivior uk ltd)	292611000001104
63640	subutex 2mg sublingual tablets (de pharmaceuticals)	1.39569e+16
10077	subutex 2mg sublingual tablets (indivior uk ltd)	231411000001101
50380	subutex 2mg sublingual tablets (lexon (uk) ltd)	1.62515e+16
70464	subutex 2mg sublingual tablets (waymade healthcare plc)	1.05083e+16
6210	subutex 8mg sublingual tablets (indivior uk ltd)	749211000001105
82575	subutex 8mg sublingual tablets (waymade healthcare plc)
3522	temgesic 200microgram sublingual tablets (indivior uk ltd)	867611000001105
8017	temgesic 400microgram sublingual tablets (indivior uk ltd)	762111000001101
60053	tephine 200microgram sublingual tablets (sandoz ltd)	1.99572e+16
61100	tephine 400microgram sublingual tablets (sandoz ltd)	1.99574e+16
38311	naloxone hc 2mg + 8mg tablet	2.45065e+17
42074	naloxone hc 500micrograms + 2mg tablet	2.45055e+17
59295	methadone 100mg capsules	1.22991e+16
64463	methadone 30mg capsules	1.22998e+16
77755	methadone 50mg tablets
12709	ibuprofen and codeine 200mg + 12.5mg tablet	2.04375e+17
69285	boots ibuprofen and codeine 200mg/12.8mg tablets (the boots company plc)	3.10045e+16
11554	ibuprofen 200mg / codeine 12.8mg tablets	329683004
53617	ibuprofen and codeine 200mg+12.8mg tablet (almus pharmaceuticals ltd)	3.03925e+17
13893	nurofen plus tablets (reckitt benckiser healthcare (uk) ltd)	3915411000001100
39461	solpadeine migraine ibuprofen & codeine tablets (omega pharma ltd)	1.01949e+16
86257	skudexa 75mg/25mg tablets (a. menarini farmaceutica internazionale srl)
86066	tramadol 75mg / dexketoprofen 25mg tablets
28732	papaveretum with hyoscine 7.7mg with 400 micrograms/ml injection	1.57455e+17
26115	omnopon-scopolamine injection (roche products ltd)	8.5635e+16
86317	papaveretum 15.4mg/1ml / hyoscine hydrobromide 400micrograms/1ml solution for injection ampoules
35681	buprenorphine 2mg / naloxone 500microgram sublingual tablets sugar free	1.10558e+16
35170	suboxone 2mg/500microgram sublingual tablets (indivior uk ltd)	1.10475e+16
37816	cuprofen plus tablets (ssl international plc)	8092711000001100
30319	pethidine powder	4.1455e+16
15360	codeine phosphate powder	3.60902e+16
63600	codeine phosphate powder (martindale pharmaceuticals ltd)	5147211000001100

## Sheet: ethnicity
readcode	description	category
9S6..00	Indian	Asian/British Asian
9S7..00	Pakistani	Asian/British Asian
9S8..00	Bangladeshi	Asian/British Asian
9SA6.00	E Afric Asian/Indo-Carib (NMO)	Asian/British Asian
9SA6.11	East African Asian (NMO)	Asian/British Asian
9SA6.12	Indo-Caribbean (NMO)	Asian/British Asian
9SA7.00	Indian sub-continent (NMO)	Asian/British Asian
9SA8.00	Other Asian (NMO)	Asian/British Asian
9SH..00	Other Asian ethnic group	Asian/British Asian
9T1A.00	Other Pacific ethnic group	Asian/British Asian
9i7..00	Indian or British Indian - ethnic category 2001 census	Asian/British Asian
9i8..00	Pakistani or British Pakistani - ethnic category 2001 census	Asian/British Asian
9i9..00	Bangladeshi or British Bangladeshi - ethn categ 2001 census	Asian/British Asian
9iA..00	Other Asian background - ethnic category 2001 census	Asian/British Asian
9iA1.00	Punjabi - ethnic category 2001 census	Asian/British Asian
9iA2.00	Kashmiri - ethnic category 2001 census	Asian/British Asian
9iA3.00	East African Asian - ethnic category 2001 census	Asian/British Asian
9iA4.00	Sri Lankan - ethnic category 2001 census	Asian/British Asian
9iA5.00	Tamil - ethnic category 2001 census	Asian/British Asian
9iA6.00	Sinhalese - ethnic category 2001 census	Asian/British Asian
9iA7.00	Caribbean Asian - ethnic category 2001 census	Asian/British Asian
9iA8.00	British Asian - ethnic category 2001 census	Asian/British Asian
9iA9.00	Mixed Asian - ethnic category 2001 census	Asian/British Asian
9iAA.00	Other Asian or Asian unspecified ethnic category 2001 census	Asian/British Asian
9iB..00	Caribbean - ethnic category 2001 census	Asian/British Asian
9t08.00	Asian/Asian Brit: Indian - Eng+Wales ethnic cat 2011 census	Asian/British Asian
9t09.00	Asian/Asian British:Pakistani- Eng+Wales eth cat 2011 census	Asian/British Asian
9t0A.00	Asian/Asian Brit: Bangladeshi- Eng+Wales eth cat 2011 census	Asian/British Asian
9t0B.00	Asian/Asian Brit: Chinese - Eng+Wales ethnic cat 2011 census	Asian/British Asian
9t0C.00	Asian/Asian Brit: other Asian- Eng+Wales eth cat 2011 census	Asian/British Asian
9t16.00	Asian or Asian British: Indian - NI ethnic cat 2011 census	Asian/British Asian
9t17.00	Asian/Asian British: Pakistani - NI ethnic cat 2011 census	Asian/British Asian
9t18.00	Asian/Asian British: Bangladeshi - NI ethnic cat 2011 census	Asian/British Asian
9t1A.00	Asian/Asian British: other Asian - NI ethnic cat 2011 census	Asian/British Asian
9t28.00	Asian: Indian, Indian Scot/Indian Brit- Scotland 2011 census	Asian/British Asian
9t2B.00	Asian: other Asian group - Scotland ethnic cat 2011 census	Asian/British Asian
1342.00	African origin	Black/Black British
9S2..00	Black Caribbean	Black/Black British
9S3..00	Black African	Black/Black British
9S4..00	Black; other; non-mixed origin	Black/Black British
9S41.00	Black British	Black/Black British
9S42.00	Black Caribbean/W.I./Guyana	Black/Black British
9S42.11	Black Caribbean	Black/Black British
9S42.12	Black West Indian	Black/Black British
9S42.13	Black Guyana	Black/Black British
9S43.00	Black N African/Arab/Iranian	Black/Black British
9S43.11	Black North African	Black/Black British
9S43.12	Black Arab	Black/Black British
9S43.13	Black Iranian	Black/Black British
9S44.00	Black - other African country	Black/Black British
9S45.00	Black E Afric Asia/Indo-Caribb	Black/Black British
9S45.11	Black East African Asian	Black/Black British
9S45.12	Black Indo-Caribbean	Black/Black British
9S47.00	Black - other Asian	Black/Black British
9S48.00	Black Black - other	Black/Black British
9S5..00	Black - other; mixed	Black/Black British
9SA3.00	Caribbean I./W.I./Guyana (NMO)	Black/Black British
9SA3.11	Caribbean Island (NMO)	Black/Black British
9SA3.12	West Indian (NMO)	Black/Black British
9SA3.13	Guyana (NMO)	Black/Black British
9SG..00	Other black ethnic group	Black/Black British
9iC..00	African - ethnic category 2001 census	Black/Black British
9iD..00	Other Black background - ethnic category 2001 census	Black/Black British
9iD0.00	Somali - ethnic category 2001 census	Black/Black British
9iD1.00	Nigerian - ethnic category 2001 census	Black/Black British
9iD2.00	Black British - ethnic category 2001 census	Black/Black British
9iD4.00	Other Black or Black unspecified ethnic category 2001 census	Black/Black British
9t0D.00	Black/African/Carib/Black Brit: African- Eng+Wales 2011 cens	Black/Black British
9t0F.00	Black/Afr/Carib/Black Brit: other Black- Eng+Wales 2011 cens	Black/Black British
9t1C.00	Black/Afri/Carib/Black Brit: Caribbean- NI eth cat 2011 cens	Black/Black British
9t2D.00	African: any other African - Scotland ethnic cat 2011 census	Black/Black British
9S51.00	Other Black - Black/White orig	Mixed
9S52.00	Other Black - Black/Asian orig	Mixed
9SB..00	Other ethnic; mixed origin	Mixed
9SB1.00	Other ethnic; Black/White orig	Mixed
9SB2.00	Other ethnic; Asian/White orig	Mixed
9SB3.00	Other ethnic; mixed white orig	Mixed
9SB4.00	Other ethnic; other mixed orig	Mixed
9SB5.00	Black Caribbean and White	Mixed
9SB6.00	Black African and White	Mixed
9i3..00	White and Black Caribbean - ethnic category 2001 census	Mixed
9i4..00	White and Black African - ethnic category 2001 census	Mixed
9i5..00	White and Asian - ethnic category 2001 census	Mixed
9i6..00	Other Mixed background - ethnic category 2001 census	Mixed
9i60.00	Black and Asian - ethnic category 2001 census	Mixed
9i61.00	Black and Chinese - ethnic category 2001 census	Mixed
9i62.00	Black and White - ethnic category 2001 census	Mixed
9i63.00	Chinese and White - ethnic category 2001 census	Mixed
9i64.00	Asian and Chinese - ethnic category 2001 census	Mixed
9i65.00	Other Mixed or Mixed unspecified ethnic category 2001 census	Mixed
9iD3.00	Mixed Black - ethnic category 2001 census	Mixed
9t04.00	Mixed: White+Black Caribbean - Eng+Wales eth cat 2011 census	Mixed
9t05.00	Mixed: White+Black African - Eng+Wales eth cat 2011 census	Mixed
9t06.00	Mixed: White+Asian - Eng+Wales ethnic category 2011 census	Mixed
9t07.00	Mixed: other Mixed/multiple backgrd - Eng+Wales 2011 census	Mixed
9t12.00	Mixed: White and Black Caribbean - NI ethnic cat 2011 census	Mixed
9t13.00	Mixed: White and Black African - NI ethnic cat 2011 census	Mixed
9t14.00	Mixed: White and Asian - NI ethnic category 2011 census	Mixed
9t15.00	Mixed: other Mixed/multiple ethnic backgrd - NI 2011 census	Mixed
9t26.00	Mixed/multiple ethnic grps: any- Scot ethnic cat 2011 census	Mixed
9S9..00	Chinese	Other
9SA..00	Other ethnic non-mixed (NMO)	Other
9SA2.00	Brit. ethnic minor. unsp (NMO)	Other
9SA4.00	N African Arab/Iranian (NMO)	Other
9SA4.11	North African Arab (NMO)	Other
9SA4.12	Iranian (NMO)	Other
9SA5.00	Other African countries (NMO)	Other
9SAD.00	Other ethnic NEC (NMO)	Other
9SC..00	Vietnamese	Other
9SJ..00	Other ethnic group	Other
9T1..00	New Zealand ethnic groups	Other
9T16.00	Tongan	Other
9T19.00	Fijian	Other
9T1C.00	Chinese	Other
9T1Y.00	Other New Zealand ethnic group	Other
9T1Z.00	New Zealand ethnic group NOS	Other
9T9..00	Nepali	Other
9iE..00	Chinese - ethnic category 2001 census	Other
9iF..00	Other - ethnic category 2001 census	Other
9iF0.00	Vietnamese - ethnic category 2001 census	Other
9iF1.00	Japanese - ethnic category 2001 census	Other
9iF2.00	Filipino - ethnic category 2001 census	Other
9iF3.00	Malaysian - ethnic category 2001 census	Other
9iF9.00	Arab - ethnic category 2001 census	Other
9iFA.00	North African - ethnic category 2001 census	Other
9iFB.00	Mid East (excl Israeli; Iranian & Arab) - eth cat 2001 cens	Other
9iFC.00	Israeli - ethnic category 2001 census	Other
9iFD.00	Iranian - ethnic category 2001 census	Other
9iFE.00	Kurdish - ethnic category 2001 census	Other
9iFF.00	Moroccan - ethnic category 2001 census	Other
9iFG.00	Latin American - ethnic category 2001 census	Other
9iFH.00	South and Central American - ethnic category 2001 census	Other
9iFJ.00	Mauritian/Seychellois/Maldivian/St Helena eth cat 2001census	Other
9iFK.00	Any other group - ethnic category 2001 census	Other
9t0G.00	Other ethnic group: Arab - Eng+Wales ethnic cat 2011 census	Other
9t0H.00	Other ethnic: any other grp - Eng+Wales eth cat 2011 census	Other
9t19.00	Asian/Asian British: Chinese - NI ethnic cat 2011 census	Other
9t1E.00	Other ethnic group: Arab - NI ethnic category 2011 census	Other
9t2A.00	Asian: Chinese - Scotland ethnic category 2011 census	Other
9t2H.00	Other ethnic grp: Arab/Arab Scot/Arab British- Scotland 2011	Other
134B.00	RACE: Caucasian	White
9S1..00	White	White
9S10.00	White British	White
9S11.00	White Irish	White
9S12.00	Other white ethnic group	White
9S13.00	White Scottish	White
9S14.00	Other white British ethnic group	White
9SA9.00	Irish (NMO)	White
9SAA.00	Greek/Greek Cypriot (NMO)	White
9SAA.11	Greek (NMO)	White
9SAA.12	Greek Cypriot (NMO)	White
9SAB.00	Turkish/Turkish Cypriot (NMO)	White
9SAB.11	Turkish (NMO)	White
9SAB.12	Turkish Cypriot (NMO)	White
9SAC.00	Other European (NMO)	White
9SI..00	Irish traveller	White
9T4..00	Romanian	White
9T5..00	Bulgarian	White
9T7..00	Slovak	White
9i0..00	British or mixed British - ethnic category 2001 census	White
9i00.00	White British - ethnic category 2001 census	White
9i1..00	Irish - ethnic category 2001 census	White
9i10.00	White Irish - ethnic category 2001 census	White
9i2..00	Other White background - ethnic category 2001 census	White
9i20.00	English - ethnic category 2001 census	White
9i21.00	Scottish - ethnic category 2001 census	White
9i22.00	Welsh - ethnic category 2001 census	White
9i23.00	Cornish - ethnic category 2001 census	White
9i24.00	Northern Irish - ethnic category 2001 census	White
9i25.00	Ulster Scots - ethnic category 2001 census	White
9i26.00	Cypriot (part not stated) - ethnic category 2001 census	White
9i27.00	Greek - ethnic category 2001 census	White
9i28.00	Greek Cypriot - ethnic category 2001 census	White
9i29.00	Turkish - ethnic category 2001 census	White
9i2A.00	Turkish Cypriot - ethnic category 2001 census	White
9i2B.00	Italian - ethnic category 2001 census	White
9i2C.00	Irish Traveller - ethnic category 2001 census	White
9i2D.00	Traveller - ethnic category 2001 census	White
9i2E.00	Gypsy/Romany - ethnic category 2001 census	White
9i2F.00	Polish - ethnic category 2001 census	White
9i2G.00	Baltic Estonian/Latvian/Lithuanian - ethn categ 2001 census	White
9i2H.00	Commonwealth (Russian) Indep States - ethn categ 2001 census	White
9i2J.00	Kosovan - ethnic category 2001 census	White
9i2K.00	Albanian - ethnic category 2001 census	White
9i2L.00	Bosnian - ethnic category 2001 census	White
9i2M.00	Croatian - ethnic category 2001 census	White
9i2N.00	Serbian - ethnic category 2001 census	White
9i2P.00	Other republics former Yugoslavia - ethnic categ 2001 census	White
9i2Q.00	Mixed Irish and other White - ethnic category 2001 census	White
9i2R.00	Oth White European/European unsp/Mixed European 2001 census	White
9i2S.00	Other mixed White - ethnic category 2001 census	White
9i2T.00	Other White or White unspecified ethnic category 2001 census	White
9t00.00	White:Eng/Welsh/Scot/NI/Brit - England and Wales 2011 census	White
9t01.00	White: Irish - England and Wales ethnic category 2011 census	White
9t03.00	White: other White backgrd- Eng+Wales ethnic cat 2011 census	White
9t10.00	White - Northern Ireland ethnic category 2011 census	White
9t11.00	Irish Traveller - Northern Ireland ethnic cat 2011 census	White
9t20.00	White: Scottish - Scotland ethnic category 2011 census	White
9t21.00	White: other British - Scotland ethnic category 2011 census	White
9t22.00	White: Irish - Scotland ethnic category 2011 census	White
9t23.00	White: Gypsy/Irish Traveller - Scotland ethnic cat 2011 cens	White
9t24.00	White: Polish - Scotland ethnic category 2011 census	White
9t25.00	White: other White ethnic grp- Scotland ethnic cat 2011 cens	White
9T1E.00	Other Asian	Asian/British Asian
9T1D.00	Indian	Asian/British Asian
9t0E.00	Black/African/Caribbn/Black Brit: Caribbean - Eng+Wales 2011	Black/Black British
9T1B.00	South East Asian	Other
9T3..00	Yemeni	Other
9T11.00	New Zealand European	White
9T6..00	Czech	White
9T8..00	Portuguese	White
9T2..00	Traveller - gypsy	White
9t02.00	White: Gypsy/Irish Traveller - Eng+Wales eth cat 2011 census	White
9S46.00	Black Indian sub-continent	Black/Black British
134L.00	RACE: Afro-caucasian	Mixed
9SB2.00	other ethnic, asian/white orig	Mixed
134J.00	race: mixed	Mixed
134M.00	race: pakistani	Asian/British Asian
134I.00	race: bangladeshi	Asian/British Asian
134H.00	race: afro-caribbean	Black/Black British
134K.00	race: west indian	Black/Black British
134C.00	race: arab	Other
134D.00	race: chinese	Other
134E.00	race: japanese	Other
134F.00	race: korean	Other
134G.00	race: oriental	Other
9SA1.00	brit. ethnic minor. spec.(nmo)	Other
9T12.00	other european in new zealand	Other
9T13.00	new zealand maori	Other
9T14.00	samoan	Other
9T15.00	cook island maori	Other
9T17.00	niuean	Other
9T18.00	tokelauan	Other

## Sheet: neuropathic_pain
readcode	description
1475.00	h/o: trigeminal neuralgia
1DC1.00	burning pain
1DC9.00	shooting pain
1M4..00	central post-stroke pain
1M8..00	diabetic peripheral neuropathic pain
A531.11	post-herpetic neuralgia
A531200	postherpetic trigeminal neuralgia
A531300	postherpetic polyneuropathy
A531500	postzoster neuralgia
A531511	postherpetic neuralgia
A72x100	mumps polyneuropathy
C106.12	diabetes mellitus with neuropathy
C106.13	diabetes mellitus with polyneuropathy
C108B00	insulin dependent diabetes mellitus with mononeuropathy
C108B11	type i diabetes mellitus with mononeuropathy
C108C00	insulin dependent diabetes mellitus with polyneuropathy
C108J00	insulin dependent diab mell with neuropathic arthropathy
C108J11	type i diabetes mellitus with neuropathic arthropathy
C108J12	type 1 diabetes mellitus with neuropathic arthropathy
C109A00	non-insulin dependent diabetes mellitus with mononeuropathy
C109A11	type ii diabetes mellitus with mononeuropathy
C109B00	non-insulin dependent diabetes mellitus with polyneuropathy
C109B11	type ii diabetes mellitus with polyneuropathy
C109B12	type 2 diabetes mellitus with polyneuropathy
C109H00	non-insulin dependent d m with neuropathic arthropathy
C109H11	type ii diabetes mellitus with neuropathic arthropathy
C109H12	type 2 diabetes mellitus with neuropathic arthropathy
C10EB00	type 1 diabetes mellitus with mononeuropathy
C10EC00	type 1 diabetes mellitus with polyneuropathy
C10EC11	type i diabetes mellitus with polyneuropathy
C10EC12	insulin dependent diabetes mellitus with polyneuropathy
C10EJ00	type 1 diabetes mellitus with neuropathic arthropathy
C10FA00	type 2 diabetes mellitus with mononeuropathy
C10FA11	type ii diabetes mellitus with mononeuropathy
C10FB00	type 2 diabetes mellitus with polyneuropathy
C10FB11	type ii diabetes mellitus with polyneuropathy
C10FH00	type 2 diabetes mellitus with neuropathic arthropathy
C10FH11	type ii diabetes mellitus with neuropathic arthropathy
C373200	familial neuropathic amyloid
C373K13	familial amyloid polyneuropathy type iii
F170.00	idiopathic peripheral autonomic neuropathy
F170z00	idiopathic peripheral autonomic neuropathy nos
F171.00	peripheral autonomic neuropathy disease ec
F171000	autonomic neuropathy due to amyloid
F171100	autonomic neuropathy due to diabetes
F171z00	peripheral autonomic neuropathy due to disease nos
F262100	horton's (histamine) neuralgia
F262500	periodic migrainous neuralgia
F262C00	shortlast unilat neuralgifrm pain+conjunc inject+tearng synd
F300.00	post-herpetic trigeminal neuralgia
F301.00	other specified trigeminal neuralgia
F301000	tic douloureux
F301z00	trigeminal neuralgia nos
F321.00	glossopharyngeal neuralgia
F335.00	neuralgic amyotrophy
F336000	phantom limb syndrome with pain
F342400	ulnar neuropathy
F347.00	complex regional pain syndrome type ii
F351.00	meralgia paraesthetica
F356100	morton's neuralgia
F36..00	hereditary and idiopathic peripheral neuropathy
F360.00	hereditary peripheral neuropathy
F360z00	hereditary peripheral neuropathy nos
F362.00	hereditary sensory neuropathy
F364.00	idiopathic progressive polyneuropathy
F365.00	neuropathy in association with hereditary ataxia
F366.00	polyneuropathy
F367.00	peripheral neuropathy
F368.00	hereditary motor and sensory neuropathy
F368000	hereditary motor and sensory neuropathy type i
F368100	hereditary motor and sensory neuropathy type ii
F368200	hereditary motor and sensory neuropathy type iii
F369.00	complex regional pain syndrome
F369.11	chronic regional pain syndrome
F36y.00	other idiopathic peripheral neuropathy
F36yz00	other idiopathic peripheral neuropathy nos
F36z.00	hereditary or idiopathic peripheral neuropathy nos
F37..00	inflammatory and toxic neuropathy
F37..11	toxic neuropathy
F371.00	polyneuropathy in collagen vascular disease
F371000	polyneuropathy in disseminated lupus erythematosus
F371100	polyneuropathy in polyarteritis nodosa
F371z00	polyneuropathy in collagen vascular disease nos
F372.00	polyneuropathy in diabetes
F372.11	diabetic polyneuropathy
F372.12	diabetic neuropathy
F372000	acute painful diabetic neuropathy
F372100	chronic painful diabetic neuropathy
F373.00	polyneuropathy in malignant disease
F374000	polyneuropathy in amyloidosis
F374100	polyneuropathy in beriberi
F374200	polyneuropathy in vitamin b deficiency
F374300	polyneuropathy in diphtheria
F374400	polyneuropathy in herpes zoster
F374500	polyneuropathy in hypoglycaemia
F374600	polyneuropathy in mumps
F374800	polyneuropathy in porphyria
F374900	polyneuropathy in sarcoidosis
F374A00	polyneuropathy in uraemia
F375.00	alcoholic polyneuropathy
F376.00	polyneuropathy due to drugs
F377.00	other toxic agent polyneuropathy
F37y.00	other toxic or inflammatory neuropathy
F3y0.00	diabetic mononeuropathy
Fyu1300	[x]paraneoplastic neuromyopathy and neuropathy
Fyu6A00	[x]other mononeuropathies of upper limb
Fyu6B00	[x]other mononeuropathies of lower limb
Fyu6C00	[x]other specified mononeuropathies
Fyu6D00	[x]other mononeuropathies in diseases classified elsewhere
Fyu7.00	[x]polyneuropathies & other disord of peripheral nerv syst
Fyu7000	[x]other hereditary and idiopathic neuropathies
Fyu7200	[x]other specified polyneuropathies
Fyu7500	[x]polyneuropathy/other endocrine+metabolic diseases ce
Fyu7800	[x]polyneuropathy/other musculoskeletal disorders ce
FyuAC00	[x]autonomic neuropathy/endocrine+metabolic diseases ce
M271100	neuropathic diabetic ulcer - foot
M271700	neuropathic foot ulcer
M2y1500	painful operation scar
N035.00	neuropathic arthropathy
N035.12	neuropathic arthritis
N119.00	cervical spondylosis with radiculopathy
N119000	single-level cervical spondylosis with radiculopathy
N119100	two-level cervical spondylosis with radiculopathy
N119200	multiple-level cervical spondylosis with radiculopathy
N11B.00	thoracic spondylosis with radiculopathy
N11B000	single-level thoracic spondylosis with radiculopathy
N11B100	two-level thoracic spondylosis with radiculopathy
N11B200	multiple-level thoracic spondylosis with radiculopathy
N11C.00	lumbosacral spondylosis with radiculopathy
N11C000	single-level lumbosacral spondylosis with radiculopathy
N11C100	two-level lumbosacral spondylosis with radiculopathy
N11C200	multiple-level lumbosacral spondylosis with radiculopathy
N11y200	neuropathic spondylopathy
N12C.00	disc prolapse with radiculopathy
N12C000	cervical disc prolapse with radiculopathy
N12C100	thoracic disc prolapse with radiculopathy
N12C200	lumbar disc prolapse with radiculopathy
N12C400	prolapsed lumbar intervertebral disc with sciatica
N12zH00	cervical disc disorder with radiculopathy
N142000	lumbago with sciatica
N143.00	sciatica
N143.11	acute back pain with sciatica
N242.00	neuralgia, neuritis and radiculitis unspecified
N242000	neuralgia unspecified
N242300	neuropathic pain
N242z00	neuralgia, neuritis or radiculitis nos
N337.12	reflex sympathetic dystrophy
N337111	reflex sympathetic dystrophy
N33C.00	complex regional pain syndrome type i
Nyu6300	[x]other spondylosis with radiculopathy
SD72200	neuropathic foot blister
SP07300	internal prosthetic device causing pain
SP07A00	pain due to hip joint prosthesis
SP07B00	pain due to knee joint prosthesis
SP07C00	pain due to shoulder joint prosthesis
SyuKE11	[x] pain due to internal orthopaedic prosthesis
FyuJ100	[X]Retrobulbar neuritis in diseases classified elsewhere

## Sheet: depression
readcode	description
E112100	Single major depressive episode, mild
E113100	Recurrent major depressive episodes, mild
Eu32000	[X]Mild depressive episode
Eu32400	[X]Mild depression
Eu32500	[X]Major depression, mild
Eu33000	[X]Recurrent depressive disorder, current episode mild
Eu34100	[X]Dysthymia
Eu34111	[X]Depressive neurosis
Eu34113	[X]Neurotic depression
E112200	Single major depressive episode, moderate
E113200	Recurrent major depressive episodes, moderate
Eu32100	[X]Moderate depressive episode
Eu32600	[X]Major depression, moderately severe
Eu33100	[X]Recurrent depressive disorder, current episode moderate
E112300	Single major depressive episode, severe, without psychosis
E112400	Single major depressive episode, severe, with psychosis
E113300	Recurrent major depressive episodes, severe, no psychosis
E113400	Recurrent major depressive episodes, severe, with psychosis
E130.00	Reactive depressive psychosis
E130.11	Psychotic reactive depression
Eu32.12	[X]Single episode of psychogenic depression
Eu32200	[X]Severe depressive episode without psychotic symptoms
Eu32300	[X]Severe depressive episode with psychotic symptoms
Eu32311	[X]Single episode of major depression and psychotic symptoms
Eu32313	[X]Single episode of psychotic depression
Eu32314	[X]Single episode of reactive depressive psychosis
Eu32700	[X]Major depression, severe without psychotic symptoms
Eu32800	[X]Major depression, severe with psychotic symptoms
Eu33.12	[X]Recurrent episodes of psychogenic depression
Eu33200	[X]Recurr depress disorder cur epi severe without psyc sympt
Eu33300	[X]Recurrent depress disorder cur epi severe with psyc symp
Eu33311	[X]Endogenous depression with psychotic symptoms
Eu33313	[X]Recurr severe episodes/major depression+psychotic symptom
Eu33314	[X]Recurr severe episodes/psychogenic depressive psychosis
Eu33315	[X]Recurrent severe episodes of psychotic depression
Eu33316	[X]Recurrent severe episodes/reactive depressive psychosis
1B17.00	Depressed
1B17.11	C/O - feeling depressed
1B17.12	C/O - feeling unhappy
2257.00	O/E - depressed
8HHq.00	Referral for guided self-help for depression
9H90.00	Depression annual review
9H91.00	Depression medication review
9H92.00	Depression interim review
9HA0.00	On depression register
E001300	Presenile dementia with depression
E002100	Senile dementia with depression
E004300	Arteriosclerotic dementia with depression
E112.00	Single major depressive episode
E112.11	Agitated depression
E112.12	Endogenous depression first episode
E112.13	Endogenous depression first episode
E112.14	Endogenous depression
E112000	Single major depressive episode, unspecified
E112500	Single major depressive episode, partial or unspec remission
E112600	Single major depressive episode, in full remission
E112z00	Single major depressive episode NOS
E113.00	Recurrent major depressive episode
E113.11	Endogenous depression - recurrent
E113000	Recurrent major depressive episodes, unspecified
E113500	Recurrent major depressive episodes,partial/unspec remission
E113600	Recurrent major depressive episodes, in full remission
E113700	Recurrent depression
E113z00	Recurrent major depressive episode NOS
E118.00	Seasonal affective disorder
E11y200	Atypical depressive disorder
E11z200	Masked depression
E135.00	Agitated depression
E200300	Anxiety with depression
E204.00	Neurotic depression reactive type
E290.00	Brief depressive reaction
E290z00	Brief depressive reaction NOS
E291.00	Prolonged depressive reaction
E2B..00	Depressive disorder NEC
E2B0.00	Postviral depression
E2B1.00	Chronic depression
Eu32.00	[X]Depressive episode
Eu32.11	[X]Single episode of depressive reaction
Eu32.13	[X]Single episode of reactive depression
Eu32211	[X]Single episode agitated depressn w'out psychotic symptoms
Eu32212	[X]Single episode major depression w'out psychotic symptoms
Eu32213	[X]Single episode vital depression w'out psychotic symptoms
Eu32y00	[X]Other depressive episodes
Eu32y11	[X]Atypical depression
Eu32y12	[X]Single episode of masked depression NOS
Eu32z00	[X]Depressive episode, unspecified
Eu32z11	[X]Depression NOS
Eu32z12	[X]Depressive disorder NOS
Eu32z13	[X]Prolonged single episode of reactive depression
Eu32z14	[X] Reactive depression NOS
Eu33.00	[X]Recurrent depressive disorder
Eu33.11	[X]Recurrent episodes of depressive reaction
Eu33.13	[X]Recurrent episodes of reactive depression
Eu33.14	[X]Seasonal depressive disorder
Eu33.15	[X]SAD - Seasonal affective disorder
Eu33211	[X]Endogenous depression without psychotic symptoms
Eu33212	[X]Major depression, recurrent without psychotic symptoms
Eu33214	[X]Vital depression, recurrent without psychotic symptoms
Eu33400	[X]Recurrent depressive disorder, currently in remission
Eu33y00	[X]Other recurrent depressive disorders
Eu33z00	[X]Recurrent depressive disorder, unspecified
Eu33z11	[X]Monopolar depression NOS
Eu34114	[X]Persistant anxiety depression
Eu41200	[X]Mixed anxiety and depressive disorder
Eu41211	[X]Mild anxiety depression
212S.00	depression resolved
62T1.00	puerperal depression
6659000	antidepressant drug treatment started
6G00.00	postnatal depression counselling
8BK0.00	depression management programme
8CAa.00	patient given advice about management of depression
8IH5200	referral for guided self-help for depression declined
9Ov..00	depression monitoring administration
9Ov0.00	depression monitoring first letter
9Ov1.00	depression monitoring second letter
9Ov2.00	depression monitoring third letter
9Ov3.00	depression monitoring verbal invite
9Ov4.00	depression monitoring telephone invite
9hC..00	exception reporting: depression quality indicators
9hC0.00	excepted from depression quality indicators: patient unsuita
9hC1.00	excepted from depression quality indicators: informed dissen
9k4..00	depression - enhanced services administration
9k40.00	depression - enhanced service completed
9kQ..00	on full dose long term treatment depression - enh serv admin
E11..12	depressive psychoses
E204.11	postnatal depression
Eu05300	[x]organic mood [affective] disorders
Eu20400	[x]post-schizophrenic depression
Eu3..00	[x]mood - affective disorders
Eu32312	[x]single episode of psychogenic depressive psychosis
Eu32900	[x]single major depr ep, severe with psych, psych in remiss
Eu32A00	[x]recurr major depr ep, severe with psych, psych in remiss
Eu32B00	[x]antenatal depression
Eu3y111	[x]recurrent brief depressive episodes
Eu53011	[x]postnatal depression nos
Eu53012	[x]postpartum depression nos
R007z13	[d]postoperative depression

## Sheet: anxiety_phobia
readcode	description
E200.00	anxiety states
E200000	anxiety state unspecified
E200111	panic attack
E200100	panic disorder
E200200	generalised anxiety disorder
E200300	anxiety with depression
E200400	chronic anxiety
E200500	recurrent anxiety
E200z00	anxiety state nos
Eu41.00	[x]other anxiety disorders
Eu41012	[x]panic state
Eu41000	[x]panic disorder [episodic paroxysmal anxiety]
Eu41011	[x]panic attack
Eu41100	[x]generalized anxiety disorder
Eu41111	[x]anxiety neurosis
Eu41113	[x]anxiety state
Eu41112	[x]anxiety reaction
Eu41200	[x]mixed anxiety and depressive disorder
Eu41211	[x]mild anxiety depression
Eu41300	[x]other mixed anxiety disorders
Eu41y00	[x]other specified anxiety disorders
Eu41y11	[x]anxiety hysteria
Eu41z11	[x]anxiety nos
Eu41z00	[x]anxiety disorder, unspecified
1466.00	H/O: anxiety state
1B1V.00	C/O - panic attack
225J.00	O/E - panic attack
8G94.00	Anxiety management training
8HHp.00	Referral for guided self-help for anxiety
Z4L1.00	Anxiety counselling
2258.00	o/e - anxious
E202.00	Phobic disorders
E202.11	Social phobic disorders
E202.12	Phobic anxiety
E202000	Phobia unspecified
E202100	agoraphobia with panic attacks
E202200	Agoraphobia without mention of panic attacks
E202300	Social phobia, fear of eating in public
E202400	Social phobia, fear of public speaking
E202500	Social phobia, fear of public washing
E202700	Animal phobia
E202800	Claustrophobia
E202B00	Cancer phobia
E202C00	Dental phobia
E202z00	Phobic disorder NOS
E207.00	Hypochondriasis
E20y011	Briquet's disorder
E20z.11	Nervous breakdown
E28z.12	Flying phobia
Eu05400	[X]Organic anxiety disorder
Eu34114	[x]persistant anxiety depression
Eu4..00	[X]Neurotic, stress - related and somoform disorders
Eu40.00	[x]phobic anxiety disorders
Eu40000	[X]Agoraphobia
Eu40011	[X]Agoraphobia without history of panic disorder
Eu40012	[x]panic disorder with agoraphobia
Eu40100	[X]Social phobias
Eu40112	[X]Social neurosis
Eu40200	[X]Specific (isolated) phobias
Eu40211	[X]Acrophobia
Eu40212	[X]Animal phobias
Eu40213	[X]Claustrophobia
Eu40214	[X]Simple phobia
Eu40300	[X]Needle phobia
Eu40y00	[x]other phobic anxiety disorders
Eu40z00	[x]phobic anxiety disorder, unspecified
Eu40z11	[X]Phobia NOS
Eu40z12	[X]Phobic state NOS
Z4I7.00	acknowledging anxiety
173f.00	anxiety about breathlessness
8CAZ000	patient given advice about management of anxiety
8T23.00	referral for psychological management of anxiety
Eu40111	[x]anthropophobia
F481700	photophobia

## Sheet: cancer
readcode	description
BBmD.00	[M] Cutaneous lymphoma
BBmH.00	[M] Large cell lymphoma
BBm9.00	[M] Monocytoid B-cell lymphoma
BBm5.00	[M] Peripheral T-cell lymphoma NOS
BBVA.00	[M] Small cell osteosarcoma
BBA2.00	[M]Acinar cell carcinoma
BBAz.00	[M]Acinar cell neoplasm NOS
BBA..00	[M]Acinar cell neoplasms
BBA1.00	[M]Acinar cell tumour
BBr0100	[M]Acute leukaemia NOS
BBr2100	[M]Acute lymphoid leukaemia
BBrA500	[M]Acute megakaryoblastic leukaemia
BBrA700	[M]Acute myelofibrosis
BBr6100	[M]Acute myeloid leukaemia
BBr6700	[M]Acute myelomonocytic leukaemia
BBr6600	[M]Acute promyelocytic leukaemia
BB5R800	[M]Adenocarcinoid tumour
BB5N100	[M]Adenocarcinoma in adenomatous polposis coli
BB5L100	[M]Adenocarcinoma in adenomatous polyp
BB5L300	[M]Adenocarcinoma in multiple adenomatous polyps
BB51.00	[M]Adenocarcinoma in situ
BB5L200	[M]Adenocarcinoma in situ in adenomatous polyp
BB51100	[M]Adenocarcinoma in situ in tubulovillous adenoma
BB51000	[M]Adenocarcinoma in situ in villous adenoma
BB52000	[M]Adenocarcinoma in tubulovillous adenoma
BB5U100	[M]Adenocarcinoma in villous adenoma
BB52.00	[M]Adenocarcinoma NOS
BBB5.00	[M]Adenocarcinoma with apocrine metaplasia
BBB3.00	[M]Adenocarcinoma with cartilaginous and osseous metaplasia
BBB4.00	[M]Adenocarcinoma with spindle cell metaplasia
BBB2.00	[M]Adenocarcinoma with squamous metaplasia
BB57.00	[M]Adenocarcinoma; intestinal type
BB53.00	[M]Adenocarcinoma; metastatic; NOS
BB5..11	[M]Adenocarcinomas
BB5J.00	[M]Adenoid cystic carcinoma
BB2G.00	[M]Adenoid squamous cell carcinoma
BBB1.00	[M]Adenolymphoma
BB5z.00	[M]Adenoma or adenocarcinoma NOS
BB5N.11	[M]Adenoma or or adenocarcinoma in polyposis coli
BB5..00	[M]Adenomas and adenocarcinomas
BB5L.00	[M]Adenomatous and adenocarcinomatous polyps
BB5N.00	[M]Adenomatous and adenocarcinomatous polyps of colon
BB5Lz00	[M]Adenomatous or adenocarcinomatous polyp NOS
BB5Nz00	[M]Adenomatous or adenocarcinomatous polyps of the colon NOS
BBL7111	[M]Adenosarcoma
BBLE.00	[M]Adenosarcoma
BBB0.00	[M]Adenosquamous carcinoma
BB5h100	[M]Adrenal cortical carcinoma
BBQ7011	[M]Adult cystic teratoma
BBr2700	[M]Adult T-cell leukaemia/lymphoma
BBr0400	[M]Aleukaemic leukaemia NOS
BB5S400	[M]Alveolar adenocarcinoma
BB5S211	[M]Alveolar cell carcinoma
BBK3700	[M]Alveolar rhabdomyosarcoma
BBf2.00	[M]Alveolar soft part sarcoma
BBZN.00	[M]Ameloblastic fibrosarcoma
BBZC.00	[M]Ameloblastic odontosarcoma
BBv2.00	[M]AngiocentricT-cell lymphoma
BBJBz00	[M]Angiolipomatous neoplasm NOS
BBJB.00	[M]Angiolipomatous neoplasms
BBK1z00	[M]Angiomyomatous neoplasm NOS
BBK1.00	[M]Angiomyomatous neoplasms
BBK1100	[M]Angiomyosarcoma
BBT1.11	[M]Angiosarcoma
BB62100	[M]Apocrine adenocarcinoma
BB62.00	[M]Apocrine adenoma and adenocarcinomas
BB62z00	[M]Apocrine adenoma or adenocarcinoma NOS
BB5y000	[M]Basal cell adenocarcinoma
BB31.00	[M]Basal cell carcinoma NOS
BB34.00	[M]Basal cell carcinoma; fibroepithelial type
BB3F.00	[M]Basal cell carcinoma; infiltrative
BB3E.00	[M]Basal cell carcinoma; micronodular
BB33.00	[M]Basal cell carcinoma; morphoea type
BB3D.00	[M]Basal cell carcinoma; nodular
BB3z.00	[M]Basal cell neoplasm NOS
BB3..00	[M]Basal cell neoplasms
BB30.00	[M]Basal cell tumour
BB48.00	[M]Basaloid carcinoma
BB5V700	[M]Basophil carcinoma
BBr7000	[M]Basophilic leukaemia
BB35.00	[M]Basosquamous carcinoma
BB5D111	[M]Bile duct carcinoma
BB5D300	[M]Bile duct cystadenocarcinoma
BB5D.11	[M]Biliary tract adenomas and adenocarcinomas
BBr0111	[M]Blast cell leukaemia
BBr0112	[M]Blastic leukaemia
BBM0100	[M]Brenner tumour; malignant
BB5S212	[M]Bronchiolar carcinoma
BB5S200	[M]Bronchiolo-alveolar adenocarcinoma
BBr2600	[M]Burkitt's cell leukaemia
BB9B.11	[M]C cell carcinoma
BB5R100	[M]Carcinoid tumour; malignant
BB5R500	[M]Carcinoid tumour; nonargentaffin; malignant
BB5R.00	[M]Carcinoid tumours
BB5Rz00	[M]Carcinoid tumours NOS
BBLG.00	[M]Carcinoma in pleomorphic adenoma
BB11.00	[M]Carcinoma in situ NOS
BB12.00	[M]Carcinoma NOS
BB19.00	[M]Carcinoma; anaplastic type; NOS
BB58.00	[M]Carcinoma; diffuse type
BB13.00	[M]Carcinoma; metastatic; NOS
BB18.00	[M]Carcinoma; undifferentiated type; NOS
BB14.00	[M]Carcinomatosis
BBL9.00	[M]Carcinosarcoma NOS
BBLA.00	[M]Carcinosarcoma; embryonal type
BBbW.00	[M]Cerebellar sarcoma NOS
BB6A.00	[M]Ceruminous adenoma and adenocarcinoma
BBrA311	[M]Chloroma
BB5D100	[M]Cholangiocarcinoma
BBV2.00	[M]Chondroblastic osteosarcoma
BBW4.00	[M]Chondrosarcoma NOS
BBR2.00	[M]Choriocarcinoma
BBR3.00	[M]Choriocarcinoma combined with teratoma
BB5V100	[M]Chromophobe carcinoma
BBr0300	[M]Chronic leukaemia NOS
BBr2300	[M]Chronic lymphoid leukaemia
BBr6300	[M]Chronic myeloid leukaemia
BBr6800	[M]Chronic myelomonocytic leukaemia
BBs2.00	[M]Chronic myeloproliferative disease
BB5X100	[M]Clear cell adenocarcinoma NOS
BB5Xz00	[M]Clear cell adenoma or adenocarcinoma NOS
BB5X.00	[M]Clear cell adenomas and adenocarcinomas
BBLJ.00	[M]Clear cell sarcoma of kidney
BBN5.00	[M]Clear cell sarcoma of tendons and aponeuroses
BB49.00	[M]Cloacogenic carcinoma
BB82111	[M]Colloid adenocarcinoma
BB5D700	[M]Combined hepatocellular carcinoma and cholangiocarcinoma
BB93.00	[M]Comedocarcinoma NOS
BB92.00	[M]Comedocarcinoma; noninfiltrating
BBG8.11	[M]Congenital fibrosarcoma
BB5K.00	[M]Cribriform carcinoma
BB5J.11	[M]Cylindroid adenocarcinoma
BB80100	[M]Cystadenocarcinoma NOS
BB80.00	[M]Cystadenoma and carcinoma
BB80z00	[M]Cystadenoma or carcinoma NOS
BBP9.00	[M]Cystic mesothelioma
BBM9.00	[M]Cystosarcoma phyllodes; malignant
BBJH.00	[M]Dedifferentiated liposarcoma
BBGM.00	[M]Dermatofibrosarcoma NOS
BB91.11	[M]Duct carcinoma NOS
BBQ3.00	[M]Embryonal carcinoma NOS
BBK3600	[M]Embryonal rhabdomyosarcoma
BBLD.00	[M]Embryonal sarcoma
BBQ7211	[M]Embryonal teratoma
BBL0.00	[M]Endometrial stromal sarcoma
BB5jz00	[M]Endometrioid adenoma or carcinoma NOS
BB5j200	[M]Endometrioid carcinoma
BBY0.11	[M]Endothelial bone sarcoma
BB5V311	[M]Eosinophil carcinoma
BBr8000	[M]Eosinophilic leukaemia
BBr8z00	[M]Eosinophilic leukaemia NOS
BBr8.00	[M]Eosinophilic leukaemias
BB2A.11	[M]Epidermoid carcinoma NOS
BB2C.11	[M]Epidermoid carcinoma; keratinising type
BBB7.00	[M]Epithelial-myoepithelial carcinoma
BBF6.00	[M]Epithelioid cell sarcoma
BBK0400	[M]Epithelioid leiomyosarcoma
BBP5.00	[M]Epithelioid mesothelioma; malignant
BB16.00	[M]Epithelioma; malignant
BBr4000	[M]Erythroleukaemia
BBr4z00	[M]Erythroleukaemia NOS
BBr4.00	[M]Erythroleukaemias
BBY0.00	[M]Ewing's sarcoma
BBV3.00	[M]Fibroblastic osteosarcoma
BBW4.11	[M]Fibrochondrosarcoma
BBJ1.11	[M]Fibroliposarcoma
BBG3.00	[M]Fibromyxosarcoma
BBG1.00	[M]Fibrosarcoma NOS
BBGJ.11	[M]Fibroxanthosarcoma
BB5f100	[M]Follicular adenocarcinoma NOS
BB5f300	[M]Follicular adenocarcinoma; trabecular type
BB5f200	[M]Follicular adenocarcinoma; well differentiated type
BB5f111	[M]Follicular carcinoma
BBk0.12	[M]Follicular lymphosarcoma NOS
BB5C.00	[M]Gastrinoma and carcinomas
BB5Cz00	[M]Gastrinoma or carcinoma NOS
BB82112	[M]Gelatinous adenocarcinoma
BB1B.00	[M]Giant cell and spindle cell carcinoma
BBX1.11	[M]Giant cell bone sarcoma
BB1C.00	[M]Giant cell carcinoma
BBF4.00	[M]Giant cell sarcoma (except of bone)
BBX1.00	[M]Giant cell tumour of bone; malignant
BBk0.13	[M]Giant follicular lymphoma
BBV8.11	[M]Giant osteoid osteoma
BBb0.12	[M]Gliosarcoma
BBDB.00	[M]Glomangiosarcoma
BBDB.11	[M]Glomoid sarcoma
BB5R611	[M]Goblet cell tumour
BBC0.11	[M]Gonadal stromal tumour
BB5b.00	[M]Granular cell carcinoma
BBf..00	[M]Granular cell tumours and alveolar soft part sarcoma
BBr6011	[M]Granulocytic leukaemia NOS
BBrA312	[M]Granulocytic sarcoma
BBC3.00	[M]Granulosa cell tumour NOS
BBC4.00	[M]Granulosa cell tumour; malignant
BBC5.00	[M]Granulosa cell-theca cell tumour
BB5a011	[M]Grawitz tumour
BBT1.00	[M]Haemangiosarcoma
BBrA400	[M]Hairy cell leukaemia
BB5Dz00	[M]Hepatobiliary adenoma or carcinoma NOS
BB5D.00	[M]Hepatobiliary tract adenomas and carcinomas
BB5D500	[M]Hepatocellular carcinoma NOS
BB5D800	[M]Hepatocellular carcinoma; fibrolamellar
BBCD.00	[M]Hilar cell tumour
BBj..00	[M]Hodgkin's disease
BBj0.00	[M]Hodgkin's disease NOS
BBjz.00	[M]Hodgkin's disease NOS
BBj1.00	[M]Hodgkin's disease; lymphocytic predominance
BBj2.00	[M]Hodgkin's disease; mixed cellularity
BBj6.00	[M]Hodgkin's disease; nodular sclerosis NOS
BBj7.00	[M]Hodgkin's disease; nodular sclerosis; cellular phase
BBj4.00	[M]Hodgkin's disease;lymphocytic depletion;diffuse fibrosis
BBj9.00	[M]Hodgkin's granuloma
BB5W111	[M]Hurthle cell adenocarcinoma
BB5Y.00	[M]Hypernephroid tumour
BB5a012	[M]Hypernephroma
BBQ7212	[M]Immature teratoma
BBQ4.11	[M]Infantile embryonal carcinoma
BBG8.00	[M]Infantile fibrosarcoma
BB91100	[M]Infiltrating duct and lobular carcinoma
BB91.00	[M]Infiltrating duct carcinoma
BB9G.00	[M]Infiltrating ductular carcinoma
BB9H.00	[M]Inflammatory carcinoma
BB9M.00	[M]Intracystic carcinoma NOS
BB9E000	[M]Intraductal carcinoma and lobular carcinoma in situ
BB90.00	[M]Intraductal carcinoma; noninfiltrating NOS
BB91000	[M]Intraductal papillary adenocarcinoma with invasion
BB29.12	[M]Intraepidermal carcinoma NOS
BB11.11	[M]Intraepithelial carcinoma NOS
BB29.13	[M]Intraepithelial squamous cell carcinoma
BBZ2.11	[M]Intraosseous carcinoma
BB5B100	[M]Islet cell carcinoma
BB94.00	[M]Juvenile breast carcinoma
BBr6900	[M]Juvenile myelomonocytic leukaemia
BBW6.00	[M]Juxtacortical chondrosarcoma
BBV..11	[M]Juxtacortical osteogenic sarcoma
BB5y200	[M]Klatskin's tumour
BB85111	[M]Krukenberg tumour
BB17.00	[M]Large cell carcinoma NOS
BBK0200	[M]Leiomyosarcoma NOS
BBd2.11	[M]Leptomeningeal sarcoma
BBr0000	[M]Leukaemia NOS
BBrz.00	[M]Leukaemia NOS
BBr0z00	[M]Leukaemia unspecified; NOS
BBr..00	[M]Leukaemias
BBr0.00	[M]Leukaemias unspecified
BBCC100	[M]Leydig cell tumour; malignant
BBJ1.00	[M]Liposarcoma NOS
BBJ3.00	[M]Liposarcoma; well differentiated type
BB5D513	[M]Liver cell carcinoma
BB9E.00	[M]Lobular carcinoma in situ
BB9F.00	[M]Lobular carcinoma NOS
BBU1.00	[M]Lymphangiosarcoma
BBr2011	[M]Lymphatic leukaemia
BBgG.12	[M]Lymphoblastic lymphoma NOS
BBgG.11	[M]Lymphoblastic lymphosarcoma NOS
BBgC.11	[M]Lymphocytic lymphoma NOS
BBgC.12	[M]Lymphocytic lymphosarcoma NOS
BB2M.00	[M]Lymphoepithelial carcinoma
BBr2000	[M]Lymphoid leukaemia NOS
BBr2.00	[M]Lymphoid leukaemias
BBg1.11	[M]Lymphoma NOS
BBgz.00	[M]Lymphoma; diffuse or NOS
BBkz.00	[M]Lymphoma; nodular or follicular NOS
BBk..00	[M]Lymphomas; nodular or follicular
BBg..00	[M]Lymphomas; NOS or diffuse
BBg6.00	[M]Lymphosarcoma NOS
BBgK.00	[M]Malig lymphoma; follicular centre cell; non-cleaved NOS
BBgD.00	[M]Malig lymphoma; lymphocytic; intermediate different NOS
BBk3.00	[M]Malig lymphoma; lymphocytic; well differentiated;nodular
BBgN.00	[M]Malign lymphoma;lymphocytic;intermediate differn; diffuse
BBX3.00	[M]Malignant giant cell tumour of soft parts
BBm1.00	[M]Malignant histiocytosis
BBg1.00	[M]Malignant lymphoma NOS
BBgJ.00	[M]Malignant lymphoma; centroblastic type NOS
BBk7.00	[M]Malignant lymphoma; centroblastic type; follicular
BBgA.00	[M]Malignant lymphoma; centroblastic-centrocytic; diffuse
BBk2.00	[M]Malignant lymphoma; centroblastic-centrocytic; follicular
BBgE.00	[M]Malignant lymphoma; centrocytic
BBg5.00	[M]Malignant lymphoma; convoluted cell type NOS
BBg1000	[M]Malignant lymphoma; diffuse NOS
BBgB.00	[M]Malignant lymphoma; follicular centre cell NOS
BBg8.00	[M]Malignant lymphoma; immunoblastic type
BBgS.00	[M]Malignant lymphoma; large cell; cleaved; diffuse
BBgR.00	[M]Malignant lymphoma; large cell; diffuse NOS
BBgT.00	[M]Malignant lymphoma; large cell; noncleaved; diffuse
BBgG.00	[M]Malignant lymphoma; lymphocytic; poorly different NOS
BBgC.00	[M]Malignant lymphoma; lymphocytic; well differentiated NOS
BBg7.00	[M]Malignant lymphoma; lymphoplasmacytoid type
BBgP.00	[M]Malignant lymphoma; mixed small and large cell; diffuse
BBk0.00	[M]Malignant lymphoma; nodular NOS
BBg2.00	[M]Malignant lymphoma; non Hodgkin's type
BBgV.00	[M]Malignant lymphoma; small cell; noncleaved; diffuse
BBgM.00	[M]Malignant lymphoma; small cleaved cell; diffuse
BBgL.00	[M]Malignant lymphoma; small lymphocytic NOS
BBg4.00	[M]Malignant lymphoma; stem cell type
BBg3.00	[M]Malignant lymphoma; undifferentiated cell type NOS
BBgQ.00	[M]Malignant lymphomatous polyposis
BBm1.11	[M]Malignant reticulosis
BBQ7500	[M]Malignant teratoma; intermediate type
BBR4.00	[M]Malignant teratoma; trophoblastic
BBQ7400	[M]Malignant teratoma; undifferentiated type
BB0A.00	[M]Malignant tumour; fusiform cell type
BB09.00	[M]Malignant tumour; giant cell type
BB08.00	[M]Malignant tumour; small cell type
BBp1.00	[M]Mast cell sarcoma
BBQ7012	[M]Mature teratoma
BB9B.00	[M]Medullary carcinoma NOS
BB9C.00	[M]Medullary carcinoma with amyloid stroma
BB9D.00	[M]Medullary carcinoma with lymphoid stroma
BBrA100	[M]Megakaryocytic leukaemia
BBE1.11	[M]Melanocarcinoma
BBE1.13	[M]Melanosarcoma NOS
BBdB.00	[M]Meningeal sarcomatosis
BBd2.12	[M]Meningothelial sarcoma
BB5RA00	[M]Merkel cell carcinoma
BBW9.00	[M]Mesenchymal chondrosarcoma
BBP7.00	[M]Mesothelioma; biphasic type; malignant
BBP1.00	[M]Mesothelioma; malignant
BBPX.00	[M]Mesothelioma; unspecified
BB85100	[M]Metastatic signet ring cell carcinoma
BB36.00	[M]Metatypical carcinoma
BBYz.00	[M]Miscellaneous bone tumour NOS
BBY..00	[M]Miscellaneous bone tumours
BBrAz00	[M]Miscellaneous leukaemia NOS
BBrA.00	[M]Miscellaneous leukaemias
BBK3300	[M]Mixed cell rhabdomyosarcoma
BB5B600	[M]Mixed islet cell and exocrine adenocarcinoma
BBL4.00	[M]Mixed tumour; malignant; NOS
BBJ8.00	[M]Mixed type liposarcoma
BBr9000	[M]Monocytic leukaemia NOS
BBv0.00	[M]Monocytoid B-cell lymphoma
BBn2.11	[M]Monostotic myeloma
BB82100	[M]Mucinous adenocarcinoma
BB82.00	[M]Mucinous adenoma and adenocarcinoma
BB82z00	[M]Mucinous adenoma or adenocarcinoma NOS
BB81E00	[M]Mucinous cystadenocarcinoma NOS
BB84.00	[M]Mucin-producing adenocarcinoma
BB5R600	[M]Mucocarcinoid tumour; malignant
BB71.00	[M]Mucoepidermoid carcinoma
BB5V711	[M]Mucoid cell carcinoma
BBL5.00	[M]Mullerian mixed tumour
BBn0.11	[M]Multiple myeloma
BBr6000	[M]Myeloid leukaemia NOS
BBr6.00	[M]Myeloid leukaemias
BBrA300	[M]Myeloid sarcoma
BBn0.13	[M]Myelomatosis
BBK2.00	[M]Myoma and myosarcoma
BBK2z00	[M]Myoma or myosarcoma NOS
BBK2100	[M]Myosarcoma
BBV9.00	[M]Myxoid chondrosarcoma
BBK0700	[M]Myxoid leiomyosarcoma
BBJ5.00	[M]Myxoid liposarcoma
BBJ5.12	[M]Myxoliposarcoma
BBr6311	[M]Naegeli-type monocytic leukaemia
BBE1.14	[M]Naevocarcinoma
BB5R900	[M]Neuroendocrine carcinoma
BBe2.00	[M]Neurofibrosarcoma
BBy2.00	[M]No microscopic confirmation tumour; clinically metastatic
BBg2.11	[M]Non Hodgkins lymphoma
BB5f700	[M]Nonencapsulated sclerosing carcinoma
BB96.00	[M]Noninfiltrating intraductal papillary adenocarcinoma
BB1P.00	[M]Non-small cell carcinoma
BB1K.00	[M]Oat cell carcinoma
BBZN.11	[M]Odontogenic fibrosarcoma
BBZ2.00	[M]Odontogenic tumour; malignant
BB5W112	[M]Oncytic adenocarcinoma
BBV1.11	[M]Osteoblastic sarcoma
BBV1.12	[M]Osteochondrosarcoma
BBVz.00	[M]Osteoma or osteosarcoma NOS
BBV..00	[M]Osteomas and osteosarcomas
BBV5.00	[M]Osteosarcoma in Paget's disease of bone
BBV1.00	[M]Osteosarcoma NOS
BBr6z00	[M]Other myeloid leukaemia NOS
BB81.11	[M]Ovarian cystadenoma or carcinoma
BB81.00	[M]Ovarian cystic; mucinous and serous neoplasms
BB81z00	[M]Ovarian cystic; mucinous or serous neoplasm NOS
BB81.12	[M]Ovarian mucinous tumour
BB81.13	[M]Ovarian papillary tumour
BB81.14	[M]Ovarian serous tumour
BBC0.12	[M]Ovarian stromal tumour
BB5W100	[M]Oxyphilic adenocarcinoma
BB5Wz00	[M]Oxyphilic adenoma or adenocarcinoma NOS
BB5W.00	[M]Oxyphilic adenomas and adenocarcinomas
BB9K.00	[M]Paget's disease and infiltrating breast duct carcinoma
BB9K000	[M]Paget's disease and intraductal carcinoma of breast
BB5Bz00	[M]Pancreatic adenoma or carcinoma NOS
BB5B.00	[M]Pancreatic adenomas and carcinomas
BB5T100	[M]Papillary adenocarcinoma NOS
BB5Tz00	[M]Papillary adenoma or adenocarcinoma NOS
BB5T.00	[M]Papillary adenomas and adenocarcinomas
BB5f600	[M]Papillary and follicular adenocarcinoma
BB2..00	[M]Papillary and squamous cell neoplasms
BB21.00	[M]Papillary carcinoma in situ
BB22.00	[M]Papillary carcinoma NOS
BB81500	[M]Papillary cystadenocarcinoma; NOS
BB81L00	[M]Papillary cystic tumour
BB26.11	[M]Papillary epidermoid carcinoma
BB81H00	[M]Papillary mucinous cystadenocarcinoma
BB81800	[M]Papillary serous cystadenocarcinoma
BB26.00	[M]Papillary squamous cell carcinoma
BB4A.00	[M]Papillary transitional cell carcinoma
BB5cz00	[M]Parathyroid adenoma or adenocarcinoma NOS
BB5c.00	[M]Parathyroid adenomas and adenocarcinomas
BBV..12	[M]Parosteal osteosarcoma
BBV..13	[M]Periosteal osteogenic sarcoma
BB5Vz00	[M]Pituitary adenoma or carcinoma NOS
BB5V.00	[M]Pituitary adenomas and carcinomas
BBr3.00	[M]Plasma cell leukaemias
BBn0.00	[M]Plasma cell myeloma
BBn3.00	[M]Plasma cell tumour; malignant
BBn0.14	[M]Plasmacytic myeloma
BB1A.00	[M]Pleomorphic carcinoma
BBF4.11	[M]Pleomorphic cell sarcoma
BBJ7.00	[M]Pleomorphic liposarcoma
BBK3200	[M]Pleomorphic rhabdomyosarcoma
BB1F.00	[M]Polygonal cell carcinoma
BBr2500	[M]Prolymphocytic leukaemia
BBgH.00	[M]Prolymphocytic lymphosarcoma
BB81E11	[M]Pseudomucinous adenocarcinoma
BB1E.00	[M]Pseudosarcomatous carcinoma
BB5a.00	[M]Renal adenoma and carcinoma
BB5az00	[M]Renal adenoma or carcinoma NOS
BB5a000	[M]Renal cell carcinoma
BB5Sz00	[M]Respiratory tract adenoma or adenocarcinoma NOS
BB5S.00	[M]Respiratory tract adenomas and adenocarcinomas
BBh0.00	[M]Reticulosarcoma NOS
BBh2.00	[M]Reticulosarcoma; nodular
BBh..00	[M]Reticulosarcomas
BBh0.11	[M]Reticulum cell sarcoma NOS
BBLH.00	[M]Rhabdoid sarcoma
BBK3100	[M]Rhabdomyosarcoma NOS
BB1J.12	[M]Round cell carcinoma
BBJ6.00	[M]Round cell liposarcoma
BBK3611	[M]Sarcoma botryoides
BBF1.00	[M]Sarcoma NOS
BBP3.11	[M]Sarcomatoid mesothelioma
BBF2.00	[M]Sarcomatosis NOS
BB46.00	[M]Schneiderian carcinoma
BB54.00	[M]Scirrhous adenocarcinoma
BB69100	[M]Sebaceous adenocarcinoma
BB69.00	[M]Sebaceous adenoma and adenocarcinoma
BB69z00	[M]Sebaceous adenoma or adenocarcinoma NOS
BB13.11	[M]Secondary carcinoma
BB03.11	[M]Secondary neoplasm
BB94.11	[M]Secretory breast carcinoma
BBQ1z00	[M]Seminoma NOS
BBQ1000	[M]Seminoma; anaplastic type
BBQ1.00	[M]Seminomas
BB81200	[M]Serous cystadenocarcinoma; NOS
BB81B00	[M]Serous surface papillary carcinoma
BBCA.00	[M]Sertoli cell carcinoma
BB85.00	[M]Signet ring carcinoma
BB85z00	[M]Signet ring carcinoma NOS
BB85000	[M]Signet ring cell carcinoma
BB60.00	[M]Skin appendage adenoma and carcinoma
BB60100	[M]Skin appendage carcinoma
BB1J.00	[M]Small cell carcinoma NOS
BB1L.00	[M]Small cell carcinoma; fusiform cell type
BB1M.00	[M]Small cell carcinoma; intermediate cell
BBF5.00	[M]Small cell sarcoma
BB1N.00	[M]Small cell-large cell carcinoma
BBF..00	[M]Soft tissue tumours and sarcomas NOS
BB5P.00	[M]Solid carcinoma NOS
BBQ1100	[M]Spermatocytic seminoma
BB1G.00	[M]Spheroidal cell carcinoma
BB1D.00	[M]Spindle cell carcinoma
BBF3.00	[M]Spindle cell sarcoma
BB2A.12	[M]Spinous cell carcinoma
BB2B.00	[M]Squamous cell carcinoma; metastatic NOS
BBr0113	[M]Stem cell leukaemia
BBr0200	[M]Subacute leukaemia NOS
BBr6200	[M]Subacute myeloid leukaemia
BB56.00	[M]Superficial spreading adenocarcinoma
BB61200	[M]Sweat gland adenocarcinoma
BB61.00	[M]Sweat gland adenoma and adenocarcinomas
BBN4.00	[M]Synovial sarcoma; biphasic type
BBN2.00	[M]Synovial sarcoma; spindle cell type
BBV4.00	[M]Telangiectatic osteosarcoma
BBQ7300	[M]Teratocarcinoma
BBrA111	[M]Thrombocytic leukaemia
BB5f.00	[M]Thyroid adenoma and adenocarcinoma
BB5fz00	[M]Thyroid adenoma or adenocarcinoma NOS
BB5F.00	[M]Trabecular adenocarcinoma
BB42.00	[M]Transitional cell carcinoma in situ
BB43.00	[M]Transitional cell carcinoma NOS
BB47.00	[M]Transitional cell carcinoma; spindle cell type
BB4z.00	[M]Transitional cell papilloma or carcinoma NOS
BB4..00	[M]Transitional cell papillomas and carcinomas
BBe9.00	[M]Triton tumour; malignant
BBm4.00	[M]True histiocytic lymphoma
BB5M100	[M]Tubular adenocarcinoma
BB5Mz00	[M]Tubular adenoma or adenocarcinoma NOS
BB5M.00	[M]Tubular adenomas and adenocarcinomas
BB07.00	[M]Tumour cells; malignant
BB43.11	[M]Urothelial carcinoma
BB24.00	[M]Verrucous carcinoma NOS
BB24.11	[M]Verrucous epidermoid carcinoma
BB5U200	[M]Villous adenocarcinoma
BB5Uz00	[M]Villous adenoma or adenocarcinoma NOS
BBL7112	[M]Wilms' tumour
BBQ4.14	[M]Yolk sac tumour
ZV58800	[V]Chemotherapy session for neoplasm
ZV67900	[V]Follow-up exam aft combined treatment for malig neoplasm
ZV67700	[V]Follow-up exam after radiotherapy for malignant neoplasm
ZV67800	[V]Follow-up examin after chemotherapy for malign neoplasm
ZV67600	[V]Follow-up examination aft surgery for malignant neoplasm
ZV67811	[V]Follow-up examination after chemotherapy for leukaemia
ZV67A00	[V]Folow-up exam aft other treatment for malignant neoplasm
ZV67B00	[V]Folow-up exam aft unspec treatment for malignant neoplasm
ByuC500	[X]2ndry malignant neoplasm/bladder+oth+unsp urinary organs
ByuC600	[X]2ndry malignant neoplasm/oth+unspec parts/nervous system
ByuC200	[X]2ndry+unspcf malignant neoplasm lymph nodes/multi regions
ByuFC00	[X]Carcinoma in situ of oth+unspecified male genital organs
ByuFA00	[X]Carcinoma in situ of other parts of cervix
ByuF300	[X]Carcinoma in situ of other parts of respiratory system
ByuF100	[X]Carcinoma in situ of other specified digestive organs
ByuDC00	[X]Diffuse non-Hodgkin's lymphoma; unspecified
Byu5800	[X]Mal neoplasm/connective+soft tissue of trunk;unspecified
ByuDB00	[X]Mal neoplasm/lymphoid;haematopoietic+related tissu;unspcf
Byu5500	[X]Mal neoplasm/overlap les/periph nerv+autonomic nerv systm
ByuA300	[X]Malig neopl; overlap lesion brain & other part of CNS
Byu4000	[X]Malignant melanoma of other+unspecified parts of face
Byu4100	[X]Malignant melanoma of skin; unspecified
Byu2300	[X]Malignant neopl/overlapping les/resp+intrathoracic organs
Byu3.00	[X]Malignant neoplasm of bone and articular cartilage
Byu6.00	[X]Malignant neoplasm of breast
Byu2000	[X]Malignant neoplasm of bronchus or lung; unspecified
Byu1.00	[X]Malignant neoplasm of digestive organs
ByuB100	[X]Malignant neoplasm of endocrine gland; unspecified
ByuA.00	[X]Malignant neoplasm of eye; brain and other parts of cent
Byu7300	[X]Malignant neoplasm of female genital organ; unspecified
Byu7.00	[X]Malignant neoplasm of female genital organs
ByuC.00	[X]Malignant neoplasm of ill-defined; secondary and unspeci
Byu1200	[X]Malignant neoplasm of intestinal tract; part unspecified
Byu0.00	[X]Malignant neoplasm of lip; oral cavity and pharynx
Byu8200	[X]Malignant neoplasm of male genital organ; unspecified
Byu8.00	[X]Malignant neoplasm of male genital organs
Byu2500	[X]Malignant neoplasm of mediastinum; part unspecified
ByuA200	[X]Malignant neoplasm of meninges; unspecified
Byu5.00	[X]Malignant neoplasm of mesothelial and soft tissue
ByuC000	[X]Malignant neoplasm of other specified sites
Byu5700	[X]Malignant neoplasm of peritoneum; unspecified
Byu2.00	[X]Malignant neoplasm of respiratory and intrathoracic orga
Byu4300	[X]Malignant neoplasm of skin; unspecified
ByuB.00	[X]Malignant neoplasm of thyroid and other endocrine glands
Byu9000	[X]Malignant neoplasm of urinary organ; unspecified
Byu9.00	[X]Malignant neoplasm of urinary tract
Byu7000	[X]Malignant neoplasm of uterine adnexa; unspecified
Byu5A00	[X]Malignant neoplasm overlapping lesion of skin
ByuC800	[X]Malignant neoplasm without specification of site
Byu3300	[X]Malignant neoplasm/bone+articular cartilage; unspecified
Byu3100	[X]Malignant neoplasm/bones+articular cartilage/limb;unspfd
ByuA100	[X]Malignant neoplasm/central nervous system; unspecified
Byu5900	[X]Malignant neoplasm/connective + soft tissue;unspecified
Byu2400	[X]Malignant neoplasm/ill-defined sites within resp system
ByuA000	[X]Malignant neoplasm/other and unspecified cranial nerves
Byu7100	[X]Malignant neoplasm/other specified female genital organs
Byu8000	[X]Malignant neoplasm/other specified male genital organs
Byu3200	[X]Malignant neoplasm/overlap lesion/bone+articulr cartilage
Byu2100	[X]Malignant neoplasm/overlap lesion/heart;mediastinm+pleura
ByuC100	[X]Malignant neoplasm/overlap lesion/other+ill-defined sites
Byu5400	[X]Malignant neoplasm/peripheral nerves of trunk;unspecified
ByuD.00	[X]Malignant neoplasms of lymphoid; haematopoietic and rela
ByuE.00	[X]Malignant neoplasms/independent (primary) multiple sites
ByuE000	[X]Malignant neoplasms/independent(primary)multiple sites
Byu1300	[X]Malignant neoplsm/ill-defin sites within digestive system
ByuG900	[X]Melanocytic naevi of other and unspecified parts of face
ByuGN00	[X]Melanocytic naevi; unspecified
Byu4.00	[X]Melanoma and other malignant neoplasms of skin
ByuF600	[X]Melanoma in situ of other sites
ByuFF00	[X]Melanoma in situ; unspecified
Byu5011	[X]Mesothelioma of lung
Byu5000	[X]Mesothelioma of other sites
Byu5100	[X]Mesothelioma; unspecified
ByuHD00	[X]Myelodysplastic syndrome; unspecified
ByuH000	[X]Neoplasm/uncertain+unknown behaviour/oth digestive organs
ByuDF11	[X]Non-Hodgkin's lymphoma NOS
ByuDF00	[X]Non-Hodgkin's lymphoma; unspecified type
Byu4200	[X]Oth malignant neoplasm/skin of oth+unspecfd parts of face
ByuFG00	[X]Other carcinoma in situ of breast
ByuD000	[X]Other Hodgkin's disease
ByuD900	[X]Other leukaemia of unspecified cell type
ByuD500	[X]Other lymphoid leukaemia
ByuD400	[X]Other malignant immunoproliferative diseases
ByuD700	[X]Other monocytic leukaemia
ByuD600	[X]Other myeloid leukaemia
Byu1100	[X]Other specified carcinomas of liver
ByuD800	[X]Other specified leukaemias
ByuD300	[X]Other specified types of non-Hodgkin's lymphoma
ByuD200	[X]Other types of diffuse non-Hodgkin's lymphoma
ByuD100	[X]Other types of follicular non-Hodgkin's lymphoma
ByuC700	[X]Secondary malignant neoplasm of other specified sites
ByuC300	[X]Secondary malignant neoplasm/oth+unspc respiratory organs
ByuC400	[X]Secondary malignant neoplasm/oth+unspcfd digestive organs
ByuDE00	[X]Unspecified B-cell non-Hodgkin's lymphoma
B680.00	Acute leukaemia NOS
B640.00	Acute lymphoid leukaemia
B663.00	Acute monoblastic leukaemia
B660.00	Acute monocytic leukaemia
B654.00	Acute myeloblastic leukaemia
B650.00	Acute myeloid leukaemia
B690.00	Acute myelomonocytic leukaemia
B65y100	Acute promyelocytic leukaemia
8B3p.00	Administration of cancer treatment
B64y200	Adult T-cell leukaemia
B64y500	Adult T-cell lymphoma/leukaemia (HTLV-1-associated)
B142.11	Anal carcinoma
B62E200	Anaplastic large cell lymphoma; ALK-negative
B62E100	Anaplastic large cell lymphoma; ALK-positive
B62E900	Angioimmunoblastic T-cell lymphoma
B1z1000	Angiosarcoma of spleen
B651300	Atypical chronic myeloid leukaemia; BCR/ABL negative
B640000	B-cell acute lymphoblastic leukaemia
B641000	B-cell chronic lymphocytic leukaemia
B64y300	B-cell prolymphocytic leukaemia
B62E800	Blastic NK-cell lymphoma
4C53.00	Bone marrow: myeloma cells
4C54.00	Bone marrow: tumour cells
5A15.00	Bone tumour/metast.irradiat.
B602.00	Burkitt's lymphoma
B602z00	Burkitt's lymphoma NOS
B602300	Burkitt's lymphoma of intra-abdominal lymph nodes
B602200	Burkitt's lymphoma of intrathoracic lymph nodes
B602100	Burkitt's lymphoma of lymph nodes of head; face and neck
B602500	Burkitt's lymphoma of lymph nodes of inguinal region and leg
B34..11	Ca female breast
8CM0.00	Cancer care plan
8CP0.00	Cancer care plan discussed with patient
8BC3.00	Cancer care plan given
8BAV.00	Cancer care review
8BAD000	Cancer chemotherapy
8CL0.00	Cancer diagnosis discussed
8CL2.00	Cancer diagnosis discussed with patient
8O83.00	Cancer emotional and psychosocial support and advice
8BCF.00	Cancer hospital treatment completed
B1z0.11	Cancer of bowel
B440.11	Cancer of ovary
9Ok5.00	Cancer pain and symptom management
9NX0.00	Cancer primary healthcare multidisciplinary team
9Ok7.00	Cancer rehabilitation and readaption
8BC6.00	Cancer treatment started
B....11	Cancers
B161211	Carcinoma common bile duct
B160.11	Carcinoma gallbladder
B8...00	Carcinoma in situ
B8z..00	Carcinoma in situ NOS
B8yy100	Carcinoma in situ of adrenal gland
B808600	Carcinoma in situ of ampulla of Vater
B805.00	Carcinoma in situ of anal canal
B806.00	Carcinoma in situ of anus NOS
B803500	Carcinoma in situ of appendix
B810600	Carcinoma in situ of aryepiglottic fold
B810300	Carcinoma in situ of arytenoid cartilage
B803600	Carcinoma in situ of ascending colon
B808.11	Carcinoma in situ of biliary system
B837.00	Carcinoma in situ of bladder
B802200	Carcinoma in situ of body of stomach
B832.11	Carcinoma in situ of body of uterus
B830.00	Carcinoma in situ of breast
B83..00	Carcinoma in situ of breast and genitourinary system
B812.00	Carcinoma in situ of bronchus and lung
B812z00	Carcinoma in situ of bronchus or lung NOS
B803400	Carcinoma in situ of caecum
B802000	Carcinoma in situ of cardia of stomach
B812000	Carcinoma in situ of carina of bronchus
B831.00	Carcinoma in situ of cervix uteri
B800500	Carcinoma in situ of cheek
B803.00	Carcinoma in situ of colon
B803z00	Carcinoma in situ of colon NOS
B808500	Carcinoma in situ of common bile duct
B810100	Carcinoma in situ of cricoid cartilage
B808400	Carcinoma in situ of cystic duct
B803200	Carcinoma in situ of descending colon
B80..00	Carcinoma in situ of digestive organs
B807000	Carcinoma in situ of duodenum
B822.11	Carcinoma in situ of ear
B831000	Carcinoma in situ of endocervix
B832000	Carcinoma in situ of endometrium
B810200	Carcinoma in situ of epiglottis
B81y700	Carcinoma in situ of ethmoidal sinus
B81y400	Carcinoma in situ of Eustachian tube
B831100	Carcinoma in situ of exocervix
B8y0.00	Carcinoma in situ of eye
B833100	Carcinoma in situ of fallopian tube
B833z00	Carcinoma in situ of female genital organs NOS
B800400	Carcinoma in situ of floor of mouth
B802100	Carcinoma in situ of fundus of stomach
B808300	Carcinoma in situ of gall bladder
B810811	Carcinoma in situ of glottis
B800300	Carcinoma in situ of gums
B808200	Carcinoma in situ of hepatic duct
B803000	Carcinoma in situ of hepatic flexure of colon
B800900	Carcinoma in situ of hypopharynx
B807200	Carcinoma in situ of ileum
B808100	Carcinoma in situ of intrahepatic bile ducts
B807100	Carcinoma in situ of jejunum
B810.00	Carcinoma in situ of larynx
B810z00	Carcinoma in situ of larynx NOS
B800000	Carcinoma in situ of lip
B800.00	Carcinoma in situ of lip; oral cavity and pharynx
B800z00	Carcinoma in situ of lip; oral cavity and pharynx NOS
B808000	Carcinoma in situ of liver
B808.00	Carcinoma in situ of liver and biliary system
B808z00	Carcinoma in situ of liver or biliary system NOS
B801200	Carcinoma in situ of lower 1/3 oesophagus
B812400	Carcinoma in situ of lower lobe bronchus and lung
B812100	Carcinoma in situ of main bronchus
B81y500	Carcinoma in situ of mastoid air cells
B81y600	Carcinoma in situ of maxillary sinus
B807300	Carcinoma in situ of Meckel's diverticulum
B801100	Carcinoma in situ of middle 1/3 oesophagus
B812300	Carcinoma in situ of middle lobe bronchus and lung
B81y100	Carcinoma in situ of nasal cavity
B81y.11	Carcinoma in situ of nasal sinuses
B800700	Carcinoma in situ of nasopharynx
B801.00	Carcinoma in situ of oesophagus
B801z00	Carcinoma in situ of oesophagus NOS
B800.11	Carcinoma in situ of oral cavity
B800800	Carcinoma in situ of oropharynx
B80z.00	Carcinoma in situ of other and unspecified digestive organs
B832.00	Carcinoma in situ of other and unspecified parts of uterus
B8y..00	Carcinoma in situ of other and unspecified sites
B807.00	Carcinoma in situ of other and unspecified small intestine
B81y.00	Carcinoma in situ of other specified part respiratory system
B8yy.00	Carcinoma in situ of other specified site
B8yyz00	Carcinoma in situ of other specified site NOS
B82y.00	Carcinoma in situ of other specified sites of skin
B833000	Carcinoma in situ of ovary
B800600	Carcinoma in situ of palate
B80z000	Carcinoma in situ of pancreas
B8yy200	Carcinoma in situ of parathyroid gland
B835.00	Carcinoma in situ of penis
B825800	Carcinoma in situ of perianal skin
B800.12	Carcinoma in situ of pharynx
B8yy300	Carcinoma in situ of pituitary gland
B81y000	Carcinoma in situ of pleura
B834.00	Carcinoma in situ of prostate
B802300	Carcinoma in situ of pyloric antrum
B802400	Carcinoma in situ of pyloric canal
B804000	Carcinoma in situ of rectosigmoid junction
B804100	Carcinoma in situ of rectum
B804.00	Carcinoma in situ of rectum and rectosigmoid junction
B804z00	Carcinoma in situ of rectum or rectosigmoid junction NOS
B81z.00	Carcinoma in situ of respiratory organ NOS
B81..00	Carcinoma in situ of respiratory system
B800200	Carcinoma in situ of salivary glands
B836300	Carcinoma in situ of scrotum
B803300	Carcinoma in situ of sigmoid colon
B827.00	Carcinoma in situ of skin of lower limb and hip
B827z00	Carcinoma in situ of skin of lower limb or hip NOS
B823.00	Carcinoma in situ of skin of other parts of face
B826.00	Carcinoma in situ of skin of upper limb and shoulder
B81yz00	Carcinoma in situ of specified parts respiratory system NOS
B81y900	Carcinoma in situ of sphenoidal sinus
B80z100	Carcinoma in situ of spleen
B803700	Carcinoma in situ of splenic flexure of colon
B802.00	Carcinoma in situ of stomach
B802z00	Carcinoma in situ of stomach NOS
B836000	Carcinoma in situ of testis
B810000	Carcinoma in situ of thyroid cartilage
B8yy000	Carcinoma in situ of thyroid gland
B800100	Carcinoma in situ of tongue
B811.00	Carcinoma in situ of trachea
B803100	Carcinoma in situ of transverse colon
B801000	Carcinoma in situ of upper 1/3 oesophagus
B812200	Carcinoma in situ of upper lobe bronchus and lung
B83z.00	Carcinoma in situ of urinary organs NOS
B833200	Carcinoma in situ of vagina
B810700	Carcinoma in situ of vestibular fold
B810800	Carcinoma in situ of vocal fold - glottis
B833300	Carcinoma in situ of vulva
B833.00	Carcinoma in situ other and unspecified female genital organ
B836.00	Carcinoma in situ other and unspecified male genital organs
B807z00	Carcinoma in situ other and unspecified small intestine NOS
B822.00	Carcinoma in situ skin of ear and external auricular canal
B822z00	Carcinoma in situ skin of ear/external auricular canal NOS
B3...11	Carcinoma of bone; connective tissue; skin and breast
B134.11	Carcinoma of caecum
B1...11	Carcinoma of digestive organs and peritoneum
B4...11	Carcinoma of genitourinary organ
B00..11	Carcinoma of lip
B0...11	Carcinoma of lip; oral cavity and pharynx
B5...11	Carcinoma of other and unspecified sites
B141.11	Carcinoma of rectum
B2...11	Carcinoma of respiratory tract and intrathoracic organs
B590.11	Carcinomatosis
B583200	Cerebral metastasis
B51..11	Cerebral tumour - malignant
B41..11	Cervical carcinoma (uterus)
K9611	CHEMOTHERAPY FOR CANCER
B420.00	Choriocarcinoma
B911013	Choriocarcinoma
B651000	Chronic eosinophilic leukaemia
B651.11	Chronic granulocytic leukaemia
B681.00	Chronic leukaemia NOS
B641.11	Chronic lymphatic leukaemia
B641011	Chronic lymphocytic leukaemia of B-cell type
B641.00	Chronic lymphoid leukaemia
B661.00	Chronic monocytic leukaemia
B651.00	Chronic myeloid leukaemia
B651z00	Chronic myeloid leukaemia NOS
B651100	Chronic myeloid leukaemia; BCR/ABL positive
B691.00	Chronic myelomonocytic leukaemia
B651200	Chronic neutrophilic leukaemia
B641100	Clinical stage A chronic lymphocytic leukaemia
B641200	Clinical stage B chronic lymphocytic leukaemia
B641300	Clinical stage C chronic lymphocytic leukaemia
B13z.11	Colonic cancer
4K2M.00	Crv smr - hi grade dyskaryosis? invasive squamous carcinoma
B628600	Cutaneous follicle centre lymphoma
B62E300	Cutaneous T-cell lymphoma
B933.11	Cystosarcoma phyllodes
9Ok3.00	Date cancer diagnosis received in primary care
7L1d.00	Delivery of chemotherapy for neoplasm
7L1dz00	Delivery of chemotherapy for neoplasm NOS
7L1e.00	Delivery of oral chemotherapy for neoplasm
7L1ez00	Delivery of oral chemotherapy for neoplasm NOS
B670.11	Di Guglielmo's disease
C13y300	Diencephalic syndrome secondary to tumour
B628500	Diffuse follicle centre lymphoma
B627E00	Diffuse large B-cell lymphoma
B627500	Diffuse non-Hodgkin mixed sml & lge cell (diffuse) lymphoma
B627D00	Diffuse non-Hodgkin's centroblastic lymphoma
B627600	Diffuse non-Hodgkin's immunoblastic (diffuse) lymphoma
B627A00	Diffuse non-Hodgkin's large cell lymphoma
B627700	Diffuse non-Hodgkin's lymphoblastic (diffuse) lymphoma
B627800	Diffuse non-Hodgkin's lymphoma undifferentiated (diffuse)
B627X00	Diffuse non-Hodgkin's lymphoma; unspecified
B627300	Diffuse non-Hodgkin's small cell (diffuse) lymphoma
B627400	Diffuse non-Hodgkin's small cleaved cell (diffuse) lymphoma
F4H5100	Disorder of optic chiasm due to non-pituitary neoplasm
B590.00	Disseminated malignancy NOS
7B27900	Endoscopic destruction of bladder tumour by laser
B62E600	Enteropathy-associated T-cell lymphoma
9h8..00	Exception reporting: cancer quality indicators
7G03K00	Excision malignant skin tumour
K217	EXCISION NASAL CANCER
B1z1100	Fibrosarcoma of spleen
B628.00	Follicular lymphoma
B628000	Follicular lymphoma grade 1
B628100	Follicular lymphoma grade 2
B628200	Follicular lymphoma grade 3
B628300	Follicular lymphoma grade 3a
B628400	Follicular lymphoma grade 3b
B627C11	Follicular lymphoma NOS
B627100	Follicular non-Hodg mixed sml cleavd & lge cell lymphoma
B627200	Follicular non-Hodgkin's large cell lymphoma
B627C00	Follicular non-Hodgkin's lymphoma
B627000	Follicular non-Hodgkin's small cleaved cell lymphoma
B905400	Gastrointestinal stromal tumour
4M0..00	Gleason grading of prostate cancer
B653100	Granulocytic sarcoma
B150100	Hepatoblastoma of liver
B150300	Hepatocellular carcinoma
B62E500	Hepatosplenic T-cell lymphoma
B139.00	Hereditary nonpolyposis colon cancer
B66..11	Histiocytic leukaemia
B62D.00	Histiocytic sarcoma
B61..11	Hodgkin lymphoma
B61z.11	Hodgkin lymphoma NOS
B61..00	Hodgkin's disease
B61z.00	Hodgkin's disease NOS
B61zz00	Hodgkin's disease NOS
B61z300	Hodgkin's disease NOS of intra-abdominal lymph nodes
B61z200	Hodgkin's disease NOS of intrathoracic lymph nodes
B61z500	Hodgkin's disease NOS of lymph nodes inguinal region and leg
B61z400	Hodgkin's disease NOS of lymph nodes of axilla and arm
B61z100	Hodgkin's disease NOS of lymph nodes of head; face and neck
B61z800	Hodgkin's disease NOS of lymph nodes of multiple sites
B61z700	Hodgkin's disease NOS of spleen
B61z000	Hodgkin's disease NOS; unspecified site
B616.00	Hodgkin's disease; lymphocytic depletion
B616z00	Hodgkin's disease; lymphocytic depletion NOS
B616700	Hodgkin's disease; lymphocytic depletion of spleen
B613.00	Hodgkin's disease; lymphocytic-histiocytic predominance
B615.00	Hodgkin's disease; mixed cellularity
B615z00	Hodgkin's disease; mixed cellularity NOS
B615000	Hodgkin's disease; mixed cellularity of unspecified site
B614.00	Hodgkin's disease; nodular sclerosis
B614z00	Hodgkin's disease; nodular sclerosis NOS
B614700	Hodgkin's disease; nodular sclerosis of spleen
B614000	Hodgkin's disease; nodular sclerosis of unspecified site
B611.00	Hodgkin's granuloma
B611100	Hodgkin's granuloma of lymph nodes of head; face and neck
B616400	Hodgkin's lymphocytic depletion lymph nodes axilla and arm
B616800	Hodgkin's lymphocytic depletion lymph nodes multiple sites
B616000	Hodgkin's lymphocytic depletion of unspecified site
B615200	Hodgkin's mixed cellularity of intrathoracic lymph nodes
B615100	Hodgkin's mixed cellularity of lymph nodes head; face; neck
B615500	Hodgkin's mixed cellularity of lymph nodes inguinal and leg
B614100	Hodgkin's nodular sclerosis of head; face and neck
B614300	Hodgkin's nodular sclerosis of intra-abdominal lymph nodes
B614200	Hodgkin's nodular sclerosis of intrathoracic lymph nodes
B614400	Hodgkin's nodular sclerosis of lymph nodes of axilla and arm
B614800	Hodgkin's nodular sclerosis of lymph nodes of multiple sites
B610.00	Hodgkin's paragranuloma
B610300	Hodgkin's paragranuloma of intra-abdominal lymph nodes
B610100	Hodgkin's paragranuloma of lymph nodes of head; face; neck
B612.00	Hodgkin's sarcoma
B612400	Hodgkin's sarcoma of lymph nodes of axilla and upper limb
B613500	Hodgkin's; lymphocytic-histiocytic pred inguinal and leg
B613300	Hodgkin's; lymphocytic-histiocytic pred intra-abdominal node
B613600	Hodgkin's; lymphocytic-histiocytic pred intrapelvic nodes
B613200	Hodgkin's; lymphocytic-histiocytic pred intrathoracic nodes
B613100	Hodgkin's; lymphocytic-histiocytic pred of head; face; neck
B613800	Hodgkin's; lymphocytic-histiocytic pred of multiple sites
B613z00	Hodgkin's; lymphocytic-histiocytic predominance NOS
B613700	Hodgkin's; lymphocytic-histiocytic predominance of spleen
B613000	Hodgkin's; lymphocytic-histiocytic predominance unspec site
A788600	Human immunodeficiency virus with secondary cancers
B4A0000	Hypernephroma
B62zz11	Immunoproliferative neoplasm
B63z.00	Immunoproliferative neoplasm or myeloma NOS
7008500	Insertion of carmustine wafers in cerebral neoplasm
B830100	Intraductal carcinoma in situ of breast
B693.00	Juvenile myelomonocytic leukaemia
B630.11	Kahler's disease
B630300	Lambda light chain myeloma
B68z.00	Leukaemia NOS
B68..00	Leukaemia of unspecified cell type
B624300	Leukaemic reticuloend of intra-abdominal lymph nodes
B624.00	Leukaemic reticuloendotheliosis
B624.11	Leukaemic reticuloendotheliosis
B624z00	Leukaemic reticuloendotheliosis NOS
B624000	Leukaemic reticuloendotheliosis of unspecified sites
B577.11	Liver metastases
B830000	Lobular carcinoma in situ of breast
B36..00	Local recurrence of malignant tumour of breast
B498.00	Local recurrence of malignant tumour of urinary bladder
B22z.11	Lung cancer
B56..11	Lymph node metastases
B64..11	Lymphatic leukaemia
B62F200	Lymphoblastic (diffuse) lymphoma
B61B.00	Lymphocyte-rich classical Hodgkin lymphoma
B62x100	Lymphoepithelioid lymphoma
B62zz00	Lymphoid and histiocytic malignancy NOS
B64..00	Lymphoid leukaemia
B64z.00	Lymphoid leukaemia NOS
4M20.00	Lymphoma stage I
4M21.00	Lymphoma stage II
4M22.00	Lymphoma stage III
4M23.00	Lymphoma stage IV
4M2..00	Lymphoma staging system
B601.00	Lymphosarcoma
B60..00	Lymphosarcoma and reticulosarcoma
B67y000	Lymphosarcoma cell leukaemia
B601z00	Lymphosarcoma NOS
B601300	Lymphosarcoma of intra-abdominal lymph nodes
B601200	Lymphosarcoma of intrathoracic lymph nodes
B601100	Lymphosarcoma of lymph nodes of head; face and neck
B601500	Lymphosarcoma of lymph nodes of inguinal region and leg
B601800	Lymphosarcoma of lymph nodes of multiple sites
B601700	Lymphosarcoma of spleen
B601000	Lymphosarcoma of unspecified site
B524W00	Mal neoplasm/periph nerves+autonomic nervous system;unspc
B25..00	Malig neo; overlapping lesion of heart; mediastinum & pleura
B201.00	Malig neop auditory tube; middle ear and mastoid air cells
B201z00	Malig neop auditory tube; middle ear; mastoid air cells NOS
B310z00	Malig neop connective and soft tissue head; face; neck NOS
B312z00	Malig neop connective and soft tissue hip and leg NOS
B312200	Malig neop connective and soft tissue of popliteal space
B31y.00	Malig neop connective and soft tissue other specified site
B311.00	Malig neop connective and soft tissue upper limb/shoulder
B311z00	Malig neop connective soft tissue upper limb/shoulder NOS
B500.00	Malig neop eyeball excl conjunctiva; cornea; retina; choroid
B20..00	Malig neop nasal cavities; middle ear and accessory sinuses
B3...00	Malig neop of bone; connective tissue; skin and breast
B3z..00	Malig neop of bone; connective tissue; skin and breast NOS
B3y..00	Malig neop of bone; connective tissue; skin and breast OS
B310.00	Malig neop of connective and soft tissue head; face and neck
B314z00	Malig neop of connective and soft tissue of abdomen NOS
B314000	Malig neop of connective and soft tissue of abdominal wall
B312.00	Malig neop of connective and soft tissue of hip and leg
B315100	Malig neop of connective and soft tissue of inguinal region
B312300	Malig neop of connective and soft tissue of lower leg
B315z00	Malig neop of connective and soft tissue of pelvis NOS
B313z00	Malig neop of connective and soft tissue of thorax NOS
B312100	Malig neop of connective and soft tissue thigh and upper leg
B316.00	Malig neop of connective and soft tissue trunk unspecified
B54z.00	Malig neop of endocrine gland or related structure NOS
B4A..00	Malig neop of kidney and other unspecified urinary organs
B45..00	Malig neop of other and unspecified female genital organs
B52..00	Malig neop of other and unspecified parts of nervous system
B54..00	Malig neop of other endocrine glands and related structures
B24y.00	Malig neop of other site of heart; thymus and mediastinum
B2...00	Malig neop of respiratory tract and intrathoracic organs
B304z00	Malig neop of scapula and long bones of upper arm NOS
B2z0.00	Malig neop of upper respiratory tract; part unspecified
B1z..00	Malig neop oth/ill-defined sites digestive tract/peritoneum
B20y.00	Malig neop other site nasal cavity; middle ear and sinuses
B14y.00	Malig neop other site rectum; rectosigmoid junction and anus
B0z..00	Malig neop other/ill-defined sites lip; oral cavity; pharynx
B2z..00	Malig neop other/ill-defined sites resp/intrathoracic organs
B542z00	Malig neop pituitary gland or craniopharyngeal duct NOS
B332z00	Malig neop skin of ear and external auricular canal NOS
B524.00	Malig neopl peripheral nerves and autonomic nervous system
B52W.00	Malig neopl; overlap lesion brain & other part of CNS
B314100	Malig neoplasm of connective and soft tissues of lumb spine
B313300	Malig neoplasm of connective and soft tissues of thor spine
B576200	Malignant ascites
B623.00	Malignant histiocytosis
B623z00	Malignant histiocytosis NOS
B623300	Malignant histiocytosis of intra-abdominal lymph nodes
B623100	Malignant histiocytosis of lymph nodes head; face and neck
B623000	Malignant histiocytosis of unspecified site
B62x500	Malignant immunoproliferative small intestinal disease
B62y.00	Malignant lymphoma NOS
B62yz00	Malignant lymphoma NOS
B62y300	Malignant lymphoma NOS of intra-abdominal lymph nodes
B62y600	Malignant lymphoma NOS of intrapelvic lymph nodes
B62y200	Malignant lymphoma NOS of intrathoracic lymph nodes
B62y500	Malignant lymphoma NOS of lymph node inguinal region and leg
B62y400	Malignant lymphoma NOS of lymph nodes of axilla and arm
B62y100	Malignant lymphoma NOS of lymph nodes of head; face and neck
B62y800	Malignant lymphoma NOS of lymph nodes of multiple sites
B62y700	Malignant lymphoma NOS of spleen
B62y000	Malignant lymphoma NOS of unspecified site
B62x.00	Malignant lymphoma otherwise specified
B626z00	Malignant mast cell tumour NOS
B626.00	Malignant mast cell tumours
B327500	Malignant melanoma of ankle
B322000	Malignant melanoma of auricle (ear)
B325000	Malignant melanoma of axilla
B325700	Malignant melanoma of back
B325100	Malignant melanoma of breast
B325200	Malignant melanoma of buttock
B325800	Malignant melanoma of chest wall
B323100	Malignant melanoma of chin
B322.00	Malignant melanoma of ear and external auricular canal
B322z00	Malignant melanoma of ear and external auricular canal NOS
B322100	Malignant melanoma of external auditory meatus
B323000	Malignant melanoma of external surface of cheek
B323400	Malignant melanoma of external surface of nose
B323200	Malignant melanoma of eyebrow
B321.00	Malignant melanoma of eyelid including canthus
B323z00	Malignant melanoma of face NOS
B326400	Malignant melanoma of finger
B327700	Malignant melanoma of foot
B326200	Malignant melanoma of fore-arm
B323300	Malignant melanoma of forehead
B327900	Malignant melanoma of great toe
B325300	Malignant melanoma of groin
B326300	Malignant melanoma of hand
B327600	Malignant melanoma of heel
B327000	Malignant melanoma of hip
B327200	Malignant melanoma of knee
B320.00	Malignant melanoma of lip
B327400	Malignant melanoma of lower leg
B327.00	Malignant melanoma of lower limb and hip
B327z00	Malignant melanoma of lower limb or hip NOS
B324100	Malignant melanoma of neck
B323.00	Malignant melanoma of other and unspecified parts of face
B32y.00	Malignant melanoma of other specified skin site
B325500	Malignant melanoma of perineum
B327300	Malignant melanoma of popliteal fossa area
B324000	Malignant melanoma of scalp
B324.00	Malignant melanoma of scalp and neck
B324z00	Malignant melanoma of scalp and neck NOS
B326000	Malignant melanoma of shoulder
B32..00	Malignant melanoma of skin
B32z.00	Malignant melanoma of skin NOS
B323500	Malignant melanoma of temple
B327100	Malignant melanoma of thigh
B326500	Malignant melanoma of thumb
B327800	Malignant melanoma of toe
B325.00	Malignant melanoma of trunk (excluding scrotum)
B325z00	Malignant melanoma of trunk; excluding scrotum; NOS
B325600	Malignant melanoma of umbilicus
B326100	Malignant melanoma of upper arm
B326.00	Malignant melanoma of upper limb and shoulder
B326z00	Malignant melanoma of upper limb or shoulder NOS
B082.00	Malignant neoplasm aryepiglottic fold; hypopharyngeal aspect
B510.00	Malignant neoplasm cerebrum (excluding lobes and ventricles)
B16..00	Malignant neoplasm gallbladder and extrahepatic bile ducts
B16z.00	Malignant neoplasm gallbladder/extrahepatic bile ducts NOS
B6z..00	Malignant neoplasm lymphatic or haematopoietic tissue NOS
B6y..00	Malignant neoplasm lymphatic or haematopoietic tissue OS
B552.00	Malignant neoplasm of abdomen
B102.00	Malignant neoplasm of abdominal oesophagus
B20z.00	Malignant neoplasm of accessory sinus NOS
B520200	Malignant neoplasm of acoustic nerve
B304100	Malignant neoplasm of acromion
B071000	Malignant neoplasm of adenoid
B540000	Malignant neoplasm of adrenal cortex
B540.00	Malignant neoplasm of adrenal gland
B540z00	Malignant neoplasm of adrenal gland NOS
B540100	Malignant neoplasm of adrenal medulla
B162.00	Malignant neoplasm of ampulla of Vater
B142.00	Malignant neoplasm of anal canal
B014.00	Malignant neoplasm of anterior 2/3 of tongue unspecified
B013000	Malignant neoplasm of anterior 2/3 of tongue ventral surface
B064.00	Malignant neoplasm of anterior epiglottis
B064z00	Malignant neoplasm of anterior epiglottis NOS
B242.00	Malignant neoplasm of anterior mediastinum
B040.00	Malignant neoplasm of anterior portion of floor of mouth
B073.00	Malignant neoplasm of anterior wall of nasopharynx
B073z00	Malignant neoplasm of anterior wall of nasopharynx NOS
B11y000	Malignant neoplasm of anterior wall of stomach NEC
B493.00	Malignant neoplasm of anterior wall of urinary bladder
B143.00	Malignant neoplasm of anus unspecified
B545100	Malignant neoplasm of aortic body
B545.00	Malignant neoplasm of aortic body and other paraganglia
B545z00	Malignant neoplasm of aortic body or paraganglia NOS
B135.00	Malignant neoplasm of appendix
B340100	Malignant neoplasm of areola of female breast
B350100	Malignant neoplasm of areola of male breast
B213000	Malignant neoplasm of arytenoid cartilage
B136.00	Malignant neoplasm of ascending colon
B201000	Malignant neoplasm of auditory (Eustachian) tube
B551000	Malignant neoplasm of axilla NOS
B346.00	Malignant neoplasm of axillary tail of female breast
B55y000	Malignant neoplasm of back NOS
B510000	Malignant neoplasm of basal ganglia
B010.00	Malignant neoplasm of base of tongue
B010000	Malignant neoplasm of base of tongue dorsal surface
B495.00	Malignant neoplasm of bladder neck
B171.00	Malignant neoplasm of body of pancreas
B482.00	Malignant neoplasm of body of penis
B114.00	Malignant neoplasm of body of stomach
B43..00	Malignant neoplasm of body of uterus
B43z.00	Malignant neoplasm of body of uterus NOS
B30..00	Malignant neoplasm of bone and articular cartilage
B30z.00	Malignant neoplasm of bone and articular cartilage NOS
B300.00	Malignant neoplasm of bones of skull and face
B300z00	Malignant neoplasm of bones of skull and face NOS
B51..00	Malignant neoplasm of brain
B51z.00	Malignant neoplasm of brain NOS
B517.00	Malignant neoplasm of brain stem
B517z00	Malignant neoplasm of brain stem NOS
B442.00	Malignant neoplasm of broad ligament
B22z.00	Malignant neoplasm of bronchus or lung NOS
B050.11	Malignant neoplasm of buccal mucosa
B134.00	Malignant neoplasm of caecum
B308200	Malignant neoplasm of calcaneum
B331000	Malignant neoplasm of canthus
B110.00	Malignant neoplasm of cardia of stomach
B110z00	Malignant neoplasm of cardia of stomach NOS
B110000	Malignant neoplasm of cardiac orifice of stomach
B110100	Malignant neoplasm of cardio-oesophageal junction of stomach
B221000	Malignant neoplasm of carina of bronchus
B544.00	Malignant neoplasm of carotid body
B305100	Malignant neoplasm of carpal bone - lunate
B305000	Malignant neoplasm of carpal bone - scaphoid
B305.11	Malignant neoplasm of carpal bones
B310300	Malignant neoplasm of cartilage of ear
B200000	Malignant neoplasm of cartilage of nose
B525.00	Malignant neoplasm of cauda equina
B341.00	Malignant neoplasm of central part of female breast
B516.00	Malignant neoplasm of cerebellum
B510100	Malignant neoplasm of cerebral cortex
B521.00	Malignant neoplasm of cerebral meninges
B521z00	Malignant neoplasm of cerebral meninges NOS
B517000	Malignant neoplasm of cerebral peduncle
B515.00	Malignant neoplasm of cerebral ventricles
B510z00	Malignant neoplasm of cerebrum NOS
B100.00	Malignant neoplasm of cervical oesophagus
B41y000	Malignant neoplasm of cervical stump
B302000	Malignant neoplasm of cervical vertebra
B41..00	Malignant neoplasm of cervix uteri
B41z.00	Malignant neoplasm of cervix uteri NOS
B050.00	Malignant neoplasm of cheek mucosa
B550100	Malignant neoplasm of cheek NOS
B551100	Malignant neoplasm of chest wall NOS
B506.00	Malignant neoplasm of choroid
B515000	Malignant neoplasm of choroid plexus
B500000	Malignant neoplasm of ciliary body
B303200	Malignant neoplasm of clavicle
B453.00	Malignant neoplasm of clitoris
B142000	Malignant neoplasm of cloacogenic zone
B545200	Malignant neoplasm of coccygeal body
B306400	Malignant neoplasm of coccygeal vertebra
B13..00	Malignant neoplasm of colon
B13z.00	Malignant neoplasm of colon NOS
B005.00	Malignant neoplasm of commissure of lip
B161200	Malignant neoplasm of common bile duct
B503.00	Malignant neoplasm of conjunctiva
B31..00	Malignant neoplasm of connective and other soft tissue
B314.00	Malignant neoplasm of connective and soft tissue of abdomen
B313000	Malignant neoplasm of connective and soft tissue of axilla
B315000	Malignant neoplasm of connective and soft tissue of buttock
B311400	Malignant neoplasm of connective and soft tissue of finger
B312400	Malignant neoplasm of connective and soft tissue of foot
B311200	Malignant neoplasm of connective and soft tissue of fore-arm
B311300	Malignant neoplasm of connective and soft tissue of hand
B312000	Malignant neoplasm of connective and soft tissue of hip
B315.00	Malignant neoplasm of connective and soft tissue of pelvis
B315200	Malignant neoplasm of connective and soft tissue of perineum
B311000	Malignant neoplasm of connective and soft tissue of shoulder
B313.00	Malignant neoplasm of connective and soft tissue of thorax
B311500	Malignant neoplasm of connective and soft tissue of thumb
B312500	Malignant neoplasm of connective and soft tissue of toe
B31z.00	Malignant neoplasm of connective and soft tissue; site NOS
B311100	Malignant neoplasm of connective and soft tissue; upper arm
B501000	Malignant neoplasm of connective tissue of orbit
B504.00	Malignant neoplasm of cornea
B430000	Malignant neoplasm of cornu of corpus uteri
B51y000	Malignant neoplasm of corpus callosum
B430z00	Malignant neoplasm of corpus uteri NOS
B430.00	Malignant neoplasm of corpus uteri; excluding isthmus
B303300	Malignant neoplasm of costal cartilage
B303400	Malignant neoplasm of costo-vertebral joint
B520.00	Malignant neoplasm of cranial nerves
B520z00	Malignant neoplasm of cranial nerves NOS
B542100	Malignant neoplasm of craniopharyngeal duct
B213100	Malignant neoplasm of cricoid cartilage
B500200	Malignant neoplasm of crystalline lens
B213200	Malignant neoplasm of cuneiform cartilage
B161000	Malignant neoplasm of cystic duct
B471.00	Malignant neoplasm of descended testis
B471z00	Malignant neoplasm of descended testis NOS
B132.00	Malignant neoplasm of descending colon
B313100	Malignant neoplasm of diaphragm
B1...00	Malignant neoplasm of digestive organs and peritoneum
B1zz.00	Malignant neoplasm of digestive tract and peritoneum NOS
B491.00	Malignant neoplasm of dome of urinary bladder
B011.00	Malignant neoplasm of dorsal surface of tongue
B011z00	Malignant neoplasm of dorsum of tongue NOS
B120.00	Malignant neoplasm of duodenum
B17y000	Malignant neoplasm of ectopic pancreatic tissue
B34y000	Malignant neoplasm of ectopic site of female breast
B35z000	Malignant neoplasm of ectopic site of male breast
B241000	Malignant neoplasm of endocardium
B410000	Malignant neoplasm of endocervical canal
B410100	Malignant neoplasm of endocervical gland
B410.00	Malignant neoplasm of endocervix
B410z00	Malignant neoplasm of endocervix NOS
B430211	Malignant neoplasm of endometrium
B430200	Malignant neoplasm of endometrium of corpus uteri
B484.00	Malignant neoplasm of epididymis
B215.00	Malignant neoplasm of epiglottis NOS
B064000	Malignant neoplasm of epiglottis; free border
B300000	Malignant neoplasm of ethmoid bone
B203.00	Malignant neoplasm of ethmoid sinus
B411.00	Malignant neoplasm of exocervix
B161.00	Malignant neoplasm of extrahepatic bile ducts
B161z00	Malignant neoplasm of extrahepatic bile ducts NOS
B50..00	Malignant neoplasm of eye
B50z.00	Malignant neoplasm of eye NOS
B500z00	Malignant neoplasm of eyeball NOS
B331.00	Malignant neoplasm of eyelid including canthus
B441.00	Malignant neoplasm of fallopian tube
B062000	Malignant neoplasm of faucial pillar
B060000	Malignant neoplasm of faucial tonsil
B34..00	Malignant neoplasm of female breast
B34z.00	Malignant neoplasm of female breast NOS
B45z.00	Malignant neoplasm of female genital organ NOS
B307000	Malignant neoplasm of femur
B307100	Malignant neoplasm of fibula
B305C00	Malignant neoplasm of fifth metacarpal bone
B308800	Malignant neoplasm of first metatarsal bone
B010z00	Malignant neoplasm of fixed part of tongue NOS
B55y200	Malignant neoplasm of flank NOS
B04..00	Malignant neoplasm of floor of mouth
B04z.00	Malignant neoplasm of floor of mouth NOS
B308B00	Malignant neoplasm of fourth metatarsal bone
B013100	Malignant neoplasm of frenulum linguae
B300100	Malignant neoplasm of frontal bone
B511.00	Malignant neoplasm of frontal lobe
B204.00	Malignant neoplasm of frontal sinus
B430100	Malignant neoplasm of fundus of corpus uteri
B113.00	Malignant neoplasm of fundus of stomach
B160.00	Malignant neoplasm of gallbladder
B110111	Malignant neoplasm of gastro-oesophageal junction
B4...00	Malignant neoplasm of genitourinary organ
B4z..00	Malignant neoplasm of genitourinary organ NOS
B4y..00	Malignant neoplasm of genitourinary organ OS
B481.00	Malignant neoplasm of glans penis
B510300	Malignant neoplasm of globus pallidus
B545000	Malignant neoplasm of glomus jugulare
B064100	Malignant neoplasm of glossoepiglottic fold
B062100	Malignant neoplasm of glossopalatine fold
B210.00	Malignant neoplasm of glottis
B313200	Malignant neoplasm of great vessels
B116.00	Malignant neoplasm of greater curve of stomach unspecified
B451000	Malignant neoplasm of greater vestibular (Bartholin's) gland
B03..00	Malignant neoplasm of gum
B03z.00	Malignant neoplasm of gum NOS
B305.00	Malignant neoplasm of hand bones
B305z00	Malignant neoplasm of hand bones NOS
B052.00	Malignant neoplasm of hard palate
B550000	Malignant neoplasm of head NOS
B170.00	Malignant neoplasm of head of pancreas
B550.00	Malignant neoplasm of head; neck and face
B550z00	Malignant neoplasm of head; neck and face NOS
B241.00	Malignant neoplasm of heart
B241z00	Malignant neoplasm of heart NOS
B24z.00	Malignant neoplasm of heart; thymus and mediastinum NOS
B161100	Malignant neoplasm of hepatic duct
B130.00	Malignant neoplasm of hepatic flexure of colon
B221100	Malignant neoplasm of hilus of lung
B512000	Malignant neoplasm of hippocampus
B6...11	Malignant neoplasm of histiocytic tissue
B304200	Malignant neoplasm of humerus
B08..00	Malignant neoplasm of hypopharynx
B08z.00	Malignant neoplasm of hypopharynx NOS
B510400	Malignant neoplasm of hypothalamus
B122.00	Malignant neoplasm of ileum
B306000	Malignant neoplasm of ilium
B553000	Malignant neoplasm of inguinal region NOS
B151000	Malignant neoplasm of interlobular bile ducts
B1z0.00	Malignant neoplasm of intestinal tract; part unspecified
B151.00	Malignant neoplasm of intrahepatic bile ducts
B151z00	Malignant neoplasm of intrahepatic bile ducts NOS
B151200	Malignant neoplasm of intrahepatic biliary passages
B151400	Malignant neoplasm of intrahepatic gall duct
B551200	Malignant neoplasm of intrathoracic site NOS
B500100	Malignant neoplasm of iris
B306100	Malignant neoplasm of ischium
B174.00	Malignant neoplasm of Islets of Langerhans
B431.00	Malignant neoplasm of isthmus of uterine body
B431z00	Malignant neoplasm of isthmus of uterine body NOS
B550300	Malignant neoplasm of jaw NOS
B121.00	Malignant neoplasm of jejunum
B055000	Malignant neoplasm of junction of hard and soft palate
B065.00	Malignant neoplasm of junctional region of epiglottis
B4Az.00	Malignant neoplasm of kidney or urinary organs NOS
B4A0.00	Malignant neoplasm of kidney parenchyma
B451.00	Malignant neoplasm of labia majora
B451z00	Malignant neoplasm of labia majora NOS
B452.00	Malignant neoplasm of labia minora
B507.00	Malignant neoplasm of lacrimal duct
B502.00	Malignant neoplasm of lacrimal gland
B507000	Malignant neoplasm of lacrimal sac
B213.00	Malignant neoplasm of laryngeal cartilage
B213z00	Malignant neoplasm of laryngeal cartilage NOS
B0z2.00	Malignant neoplasm of laryngopharynx
B21..00	Malignant neoplasm of larynx
B21z.00	Malignant neoplasm of larynx NOS
B21y.00	Malignant neoplasm of larynx; other specified site
B041.00	Malignant neoplasm of lateral portion of floor of mouth
B072.00	Malignant neoplasm of lateral wall of nasopharynx
B072z00	Malignant neoplasm of lateral wall of nasopharynx NOS
B066.00	Malignant neoplasm of lateral wall of oropharynx
B492.00	Malignant neoplasm of lateral wall of urinary bladder
B115.00	Malignant neoplasm of lesser curve of stomach unspecified
B016.00	Malignant neoplasm of lingual tonsil
B00..00	Malignant neoplasm of lip
B004000	Malignant neoplasm of lip unspecified; buccal aspect
B004.00	Malignant neoplasm of lip unspecified; inner aspect
B004200	Malignant neoplasm of lip unspecified; mucosa
B004300	Malignant neoplasm of lip; oral aspect
B0...00	Malignant neoplasm of lip; oral cavity and pharynx
B0zz.00	Malignant neoplasm of lip; oral cavity and pharynx NOS
B007.00	Malignant neoplasm of lip; unspecified
B00z000	Malignant neoplasm of lip; unspecified; external
B00z100	Malignant neoplasm of lip; unspecified; lipstick area
B00zz00	Malignant neoplasm of lip; vermilion border NOS
B15..00	Malignant neoplasm of liver and intrahepatic bile ducts
B15z.00	Malignant neoplasm of liver and intrahepatic bile ducts NOS
B152.00	Malignant neoplasm of liver unspecified
B307.00	Malignant neoplasm of long bones of leg
B307z00	Malignant neoplasm of long bones of leg NOS
B051100	Malignant neoplasm of lower buccal sulcus
B331200	Malignant neoplasm of lower eyelid
B031.00	Malignant neoplasm of lower gum
B555.00	Malignant neoplasm of lower limb NOS
B003000	Malignant neoplasm of lower lip; buccal aspect
B001000	Malignant neoplasm of lower lip; external
B003100	Malignant neoplasm of lower lip; frenulum
B003.00	Malignant neoplasm of lower lip; inner aspect
B003z00	Malignant neoplasm of lower lip; inner aspect NOS
B001100	Malignant neoplasm of lower lip; lipstick area
B003200	Malignant neoplasm of lower lip; mucosa
B003300	Malignant neoplasm of lower lip; oral aspect
B001.00	Malignant neoplasm of lower lip; vermilion border
B001z00	Malignant neoplasm of lower lip; vermilion border NOS
B224000	Malignant neoplasm of lower lobe bronchus
B224100	Malignant neoplasm of lower lobe of lung
B224.00	Malignant neoplasm of lower lobe; bronchus or lung
B224z00	Malignant neoplasm of lower lobe; bronchus or lung NOS
B105.00	Malignant neoplasm of lower third of oesophagus
B431000	Malignant neoplasm of lower uterine segment
B343.00	Malignant neoplasm of lower-inner quadrant of female breast
B345.00	Malignant neoplasm of lower-outer quadrant of female breast
B302200	Malignant neoplasm of lumbar vertebra
B6...00	Malignant neoplasm of lymphatic and haemopoietic tissue
B221.00	Malignant neoplasm of main bronchus
B221z00	Malignant neoplasm of main bronchus NOS
B02z.00	Malignant neoplasm of major salivary gland NOS
B02..00	Malignant neoplasm of major salivary glands
B300200	Malignant neoplasm of malar bone
B35..00	Malignant neoplasm of male breast
B35zz00	Malignant neoplasm of male breast NOS
B301.00	Malignant neoplasm of mandible
B201300	Malignant neoplasm of mastoid air cells
B300A00	Malignant neoplasm of maxilla
B202.00	Malignant neoplasm of maxillary sinus
B123.00	Malignant neoplasm of Meckel's diverticulum
B308300	Malignant neoplasm of medial cuneiform
B24X.00	Malignant neoplasm of mediastinum; part unspecified
B517100	Malignant neoplasm of medulla oblongata
B52X.00	Malignant neoplasm of meninges; unspecified
B18y700	Malignant neoplasm of mesentery
B18y100	Malignant neoplasm of mesocaecum
B18y200	Malignant neoplasm of mesorectum
B305.12	Malignant neoplasm of metacarpal bones
B517200	Malignant neoplasm of midbrain
B223000	Malignant neoplasm of middle lobe bronchus
B223100	Malignant neoplasm of middle lobe of lung
B223.00	Malignant neoplasm of middle lobe; bronchus or lung
B223z00	Malignant neoplasm of middle lobe; bronchus or lung NOS
B104.00	Malignant neoplasm of middle third of oesophagus
B011100	Malignant neoplasm of midline of tongue
B05z.00	Malignant neoplasm of mouth NOS
B220100	Malignant neoplasm of mucosa of trachea
B241200	Malignant neoplasm of myocardium
B430300	Malignant neoplasm of myometrium of corpus uteri
B300300	Malignant neoplasm of nasal bone
B200.00	Malignant neoplasm of nasal cavities
B200z00	Malignant neoplasm of nasal cavities NOS
B200100	Malignant neoplasm of nasal conchae
B507100	Malignant neoplasm of nasolacrimal duct
B073100	Malignant neoplasm of nasopharyngeal soft palate surface
B07..00	Malignant neoplasm of nasopharynx
B07z.00	Malignant neoplasm of nasopharynx NOS
B550400	Malignant neoplasm of neck NOS
B52z.00	Malignant neoplasm of nervous system NOS
B340.00	Malignant neoplasm of nipple and areola of female breast
B350.00	Malignant neoplasm of nipple and areola of male breast
B340000	Malignant neoplasm of nipple of female breast
B350000	Malignant neoplasm of nipple of male breast
B340z00	Malignant neoplasm of nipple or areola of female breast NOS
B550200	Malignant neoplasm of nose NOS
B300400	Malignant neoplasm of occipital bone
B514.00	Malignant neoplasm of occipital lobe
B10..00	Malignant neoplasm of oesophagus
B10z.00	Malignant neoplasm of oesophagus NOS
B520000	Malignant neoplasm of olfactory bulb
B18y300	Malignant neoplasm of omentum
B520100	Malignant neoplasm of optic nerve
B501.00	Malignant neoplasm of orbit
B501z00	Malignant neoplasm of orbit NOS
B300500	Malignant neoplasm of orbital bone
B06..00	Malignant neoplasm of oropharynx
B06z.00	Malignant neoplasm of oropharynx NOS
B06y.00	Malignant neoplasm of oropharynx; other specified sites
B55z.00	Malignant neoplasm of other and ill defined site NOS
B55..00	Malignant neoplasm of other and ill-defined sites
B05..00	Malignant neoplasm of other and unspecified parts of mouth
B5z..00	Malignant neoplasm of other and unspecified site NOS
B5y..00	Malignant neoplasm of other and unspecified site OS
B5...00	Malignant neoplasm of other and unspecified sites
B02y.00	Malignant neoplasm of other major salivary glands
B48y.00	Malignant neoplasm of other male genital organ
B48yz00	Malignant neoplasm of other male genital organ NOS
B51yz00	Malignant neoplasm of other part of brain NOS
B51y.00	Malignant neoplasm of other parts of brain
B41y.00	Malignant neoplasm of other site of cervix
B41yz00	Malignant neoplasm of other site of cervix NOS
B34y.00	Malignant neoplasm of other site of female breast
B34yz00	Malignant neoplasm of other site of female breast NOS
B35z.00	Malignant neoplasm of other site of male breast
B2zy.00	Malignant neoplasm of other site of respiratory tract
B49y.00	Malignant neoplasm of other site of urinary bladder
B44y.00	Malignant neoplasm of other site of uterine adnexa
B43y.00	Malignant neoplasm of other site of uterine body
B0zy.00	Malignant neoplasm of other sites lip; oral cavity; pharynx
B22y.00	Malignant neoplasm of other sites of bronchus or lung
B04y.00	Malignant neoplasm of other sites of floor of mouth
B03y.00	Malignant neoplasm of other sites of gum
B01y.00	Malignant neoplasm of other sites of tongue
B54y.00	Malignant neoplasm of other specified endocrine gland
B45y.00	Malignant neoplasm of other specified female genital organ
B08y.00	Malignant neoplasm of other specified hypopharyngeal site
B05y.00	Malignant neoplasm of other specified mouth parts
B52y.00	Malignant neoplasm of other specified part of nervous system
B10y.00	Malignant neoplasm of other specified part of oesophagus
B23y.00	Malignant neoplasm of other specified pleura
B50y.00	Malignant neoplasm of other specified site of eye
B07y.00	Malignant neoplasm of other specified site of nasopharynx
B06yz00	Malignant neoplasm of other specified site of oropharynx NOS
B11y.00	Malignant neoplasm of other specified site of stomach
B11yz00	Malignant neoplasm of other specified site of stomach NOS
B12y.00	Malignant neoplasm of other specified site small intestine
B55y.00	Malignant neoplasm of other specified sites
B13y.00	Malignant neoplasm of other specified sites of colon
B17y.00	Malignant neoplasm of other specified sites of pancreas
B33y.00	Malignant neoplasm of other specified skin sites
B4Ay.00	Malignant neoplasm of other urinary organs
B440.00	Malignant neoplasm of ovary
B44..00	Malignant neoplasm of ovary and other uterine adnexa
B225.00	Malignant neoplasm of overlapping lesion of bronchus & lung
B432.00	Malignant neoplasm of overlapping lesion of corpus uteri
B006.00	Malignant neoplasm of overlapping lesion of lip
B060200	Malignant neoplasm of overlapping lesion of tonsil
B4Ay000	Malignant neoplasm of overlapping lesion of urinary organs
B45y000	Malignant neoplasm of overlapping lesion of vulva
B055z00	Malignant neoplasm of palate NOS
B055.00	Malignant neoplasm of palate unspecified
B060100	Malignant neoplasm of palatine tonsil
B062200	Malignant neoplasm of palatoglossal arch
B062300	Malignant neoplasm of palatopharyngeal arch
B17..00	Malignant neoplasm of pancreas
B17z.00	Malignant neoplasm of pancreas NOS
B173.00	Malignant neoplasm of pancreatic duct
B443.00	Malignant neoplasm of parametrium
B541.00	Malignant neoplasm of parathyroid gland
B4A4.00	Malignant neoplasm of paraurethral glands
B300600	Malignant neoplasm of parietal bone
B513.00	Malignant neoplasm of parietal lobe
B18y400	Malignant neoplasm of parietal peritoneum
B230.00	Malignant neoplasm of parietal pleura
B020.00	Malignant neoplasm of parotid gland
B306.00	Malignant neoplasm of pelvic bones; sacrum and coccyx
B18y500	Malignant neoplasm of pelvic peritoneum
B553.00	Malignant neoplasm of pelvis
B553z00	Malignant neoplasm of pelvis NOS
B306z00	Malignant neoplasm of pelvis; sacrum or coccyx NOS
B48z.00	Malignant neoplasm of penis and other male genital organ NOS
B48..00	Malignant neoplasm of penis and other male genital organs
B483.00	Malignant neoplasm of penis; part unspecified
B335900	Malignant neoplasm of perianal skin
B241300	Malignant neoplasm of pericardium
B180100	Malignant neoplasm of perinephric tissue
B524400	Malignant neoplasm of peripheral nerve of abdomen
B524200	Malignant neoplasm of peripheral nerve of low limb; incl hip
B524500	Malignant neoplasm of peripheral nerve of pelvis
B524300	Malignant neoplasm of peripheral nerve of thorax
B524100	Malignant neoplasm of peripheral nerve;upp limb;incl should
B524000	Malignant neoplasm of peripheral nerves of head; face & neck
B308D00	Malignant neoplasm of phalanges of foot
B305D00	Malignant neoplasm of phalanges of hand
B072000	Malignant neoplasm of pharyngeal recess
B071100	Malignant neoplasm of pharyngeal tonsil
B0z0.00	Malignant neoplasm of pharynx unspecified
B543.00	Malignant neoplasm of pineal gland
B332200	Malignant neoplasm of pinna NEC
B542000	Malignant neoplasm of pituitary gland
B42..00	Malignant neoplasm of placenta
B23..00	Malignant neoplasm of pleura
B23z.00	Malignant neoplasm of pleura NOS
B517300	Malignant neoplasm of pons
B080.00	Malignant neoplasm of postcricoid region
B243.00	Malignant neoplasm of posterior mediastinum
B083.00	Malignant neoplasm of posterior pharynx
B010.11	Malignant neoplasm of posterior third of tongue
B071.00	Malignant neoplasm of posterior wall of nasopharynx
B071z00	Malignant neoplasm of posterior wall of nasopharynx NOS
B067.00	Malignant neoplasm of posterior wall of oropharynx
B11y100	Malignant neoplasm of posterior wall of stomach NEC
B494.00	Malignant neoplasm of posterior wall of urinary bladder
B480.00	Malignant neoplasm of prepuce (foreskin)
B111000	Malignant neoplasm of prepylorus of stomach
B553100	Malignant neoplasm of presacral region
B46..00	Malignant neoplasm of prostate
B306200	Malignant neoplasm of pubis
B112.00	Malignant neoplasm of pyloric antrum of stomach
B111100	Malignant neoplasm of pyloric canal of stomach
B111.00	Malignant neoplasm of pylorus of stomach
B111z00	Malignant neoplasm of pylorus of stomach NOS
B081.00	Malignant neoplasm of pyriform sinus
B304300	Malignant neoplasm of radius
B140.00	Malignant neoplasm of rectosigmoid junction
B141.00	Malignant neoplasm of rectum
B14..00	Malignant neoplasm of rectum; rectosigmoid junction and anus
B4A1000	Malignant neoplasm of renal calyces
B4A1.00	Malignant neoplasm of renal pelvis
B4A1z00	Malignant neoplasm of renal pelvis NOS
B2zz.00	Malignant neoplasm of respiratory tract NOS
B505.00	Malignant neoplasm of retina
B180200	Malignant neoplasm of retrocaecal tissue
B056.00	Malignant neoplasm of retromolar area
B180.00	Malignant neoplasm of retroperitoneum
B18..00	Malignant neoplasm of retroperitoneum and peritoneum
B18z.00	Malignant neoplasm of retroperitoneum and peritoneum NOS
B180z00	Malignant neoplasm of retroperitoneum NOS
B303000	Malignant neoplasm of rib
B303z00	Malignant neoplasm of rib; sternum and clavicle NOS
B303.00	Malignant neoplasm of ribs; sternum and clavicle
B055100	Malignant neoplasm of roof of mouth
B070.00	Malignant neoplasm of roof of nasopharynx
B306300	Malignant neoplasm of sacral vertebra
B553200	Malignant neoplasm of sacrococcygeal region
B334000	Malignant neoplasm of scalp
B334.00	Malignant neoplasm of scalp and skin of neck
B334z00	Malignant neoplasm of scalp or skin of neck NOS
B304000	Malignant neoplasm of scapula
B304.00	Malignant neoplasm of scapula and long bones of upper arm
B486.00	Malignant neoplasm of scrotum
B33..14	Malignant neoplasm of sebaceous gland
B48y000	Malignant neoplasm of seminal vesicle
B200200	Malignant neoplasm of septum of nose
B308.00	Malignant neoplasm of short bones of leg
B308z00	Malignant neoplasm of short bones of leg NOS
B133.00	Malignant neoplasm of sigmoid colon
B33z.00	Malignant neoplasm of skin NOS
B335300	Malignant neoplasm of skin of abdominal wall
B337500	Malignant neoplasm of skin of ankle
B332000	Malignant neoplasm of skin of auricle (ear)
B335000	Malignant neoplasm of skin of axillary fold
B335700	Malignant neoplasm of skin of back
B335200	Malignant neoplasm of skin of breast
B335800	Malignant neoplasm of skin of buttock
B333000	Malignant neoplasm of skin of cheek; external
B335100	Malignant neoplasm of skin of chest; excluding breast
B333100	Malignant neoplasm of skin of chin
B332100	Malignant neoplasm of skin of external auditory meatus
B333200	Malignant neoplasm of skin of eyebrow
B336400	Malignant neoplasm of skin of finger
B337700	Malignant neoplasm of skin of foot
B336200	Malignant neoplasm of skin of fore-arm
B333300	Malignant neoplasm of skin of forehead
B337900	Malignant neoplasm of skin of great toe
B335500	Malignant neoplasm of skin of groin
B336300	Malignant neoplasm of skin of hand
B337600	Malignant neoplasm of skin of heel
B337000	Malignant neoplasm of skin of hip
B337200	Malignant neoplasm of skin of knee
B330.00	Malignant neoplasm of skin of lip
B337400	Malignant neoplasm of skin of lower leg
B337.00	Malignant neoplasm of skin of lower limb and hip
B337z00	Malignant neoplasm of skin of lower limb or hip NOS
B334100	Malignant neoplasm of skin of neck
B333400	Malignant neoplasm of skin of nose (external)
B335600	Malignant neoplasm of skin of perineum
B337300	Malignant neoplasm of skin of popliteal fossa area
B335A00	Malignant neoplasm of skin of scapular region
B336000	Malignant neoplasm of skin of shoulder
B333500	Malignant neoplasm of skin of temple
B337100	Malignant neoplasm of skin of thigh
B336500	Malignant neoplasm of skin of thumb
B337800	Malignant neoplasm of skin of toe
B335.00	Malignant neoplasm of skin of trunk; excluding scrotum
B335z00	Malignant neoplasm of skin of trunk; excluding scrotum; NOS
B335400	Malignant neoplasm of skin of umbilicus
B336100	Malignant neoplasm of skin of upper arm
B336.00	Malignant neoplasm of skin of upper limb and shoulder
B336z00	Malignant neoplasm of skin of upper limb or shoulder NOS
B12..00	Malignant neoplasm of small intestine and duodenum
B12z.00	Malignant neoplasm of small intestine NOS
B053.00	Malignant neoplasm of soft palate
B310100	Malignant neoplasm of soft tissue of face
B310000	Malignant neoplasm of soft tissue of head
B310200	Malignant neoplasm of soft tissue of neck
B18y.00	Malignant neoplasm of specified parts of peritoneum
B18yz00	Malignant neoplasm of specified parts of peritoneum NOS
B55yz00	Malignant neoplasm of specified site NOS
B17yz00	Malignant neoplasm of specified site of pancreas NOS
B485.00	Malignant neoplasm of spermatic cord
B300700	Malignant neoplasm of sphenoid bone
B205.00	Malignant neoplasm of sphenoidal sinus
B161300	Malignant neoplasm of sphincter of Oddi
B522.00	Malignant neoplasm of spinal cord
B523.00	Malignant neoplasm of spinal meninges
B523z00	Malignant neoplasm of spinal meninges NOS
B1z1.00	Malignant neoplasm of spleen NEC
B1z1z00	Malignant neoplasm of spleen NOS
B137.00	Malignant neoplasm of splenic flexure of colon
B41y100	Malignant neoplasm of squamocolumnar junction of cervix
B303100	Malignant neoplasm of sternum
B11..00	Malignant neoplasm of stomach
B11z.00	Malignant neoplasm of stomach NOS
B212.00	Malignant neoplasm of subglottis
B022.00	Malignant neoplasm of sublingual gland
B021.00	Malignant neoplasm of submandibular gland
B550500	Malignant neoplasm of supraclavicular fossa NOS
B211.00	Malignant neoplasm of supraglottis
B33..15	Malignant neoplasm of sweat gland
B172.00	Malignant neoplasm of tail of pancreas
B308100	Malignant neoplasm of talus
B310400	Malignant neoplasm of tarsus of eyelid
B300800	Malignant neoplasm of temporal bone
B512.00	Malignant neoplasm of temporal lobe
B512z00	Malignant neoplasm of temporal lobe NOS
B47..00	Malignant neoplasm of testis
B47z.00	Malignant neoplasm of testis NOS
B510500	Malignant neoplasm of thalamus
B18y600	Malignant neoplasm of the pouch of Douglas
B305A00	Malignant neoplasm of third metacarpal bone
B101.00	Malignant neoplasm of thoracic oesophagus
B302100	Malignant neoplasm of thoracic vertebra
B551.00	Malignant neoplasm of thorax
B551z00	Malignant neoplasm of thorax NOS
B240.00	Malignant neoplasm of thymus
B24..00	Malignant neoplasm of thymus; heart and mediastinum
B213300	Malignant neoplasm of thyroid cartilage
B53..00	Malignant neoplasm of thyroid gland
B307200	Malignant neoplasm of tibia
B01..00	Malignant neoplasm of tongue
B01z.00	Malignant neoplasm of tongue NOS
B015.00	Malignant neoplasm of tongue; junctional zone
B012.00	Malignant neoplasm of tongue; tip and lateral border
B060.00	Malignant neoplasm of tonsil
B061.00	Malignant neoplasm of tonsillar fossa
B062z00	Malignant neoplasm of tonsillar fossa NOS
B062.00	Malignant neoplasm of tonsillar pillar
B220.00	Malignant neoplasm of trachea
B220z00	Malignant neoplasm of trachea NOS
B22..00	Malignant neoplasm of trachea; bronchus and lung
B131.00	Malignant neoplasm of transverse colon
B490.00	Malignant neoplasm of trigone of urinary bladder
B55y100	Malignant neoplasm of trunk NOS
B48y100	Malignant neoplasm of tunica vaginalis
B300B00	Malignant neoplasm of turbinate
B201200	Malignant neoplasm of tympanic antrum
B201100	Malignant neoplasm of tympanic cavity
B304400	Malignant neoplasm of ulna
B470.00	Malignant neoplasm of undescended testis
B470z00	Malignant neoplasm of undescended testis NOS
B59..00	Malignant neoplasm of unspecified site
B59z.00	Malignant neoplasm of unspecified site NOS
B051000	Malignant neoplasm of upper buccal sulcus
B331100	Malignant neoplasm of upper eyelid
B030.00	Malignant neoplasm of upper gum
B554.00	Malignant neoplasm of upper limb NOS
B000000	Malignant neoplasm of upper lip; external
B002100	Malignant neoplasm of upper lip; frenulum
B002.00	Malignant neoplasm of upper lip; inner aspect
B002z00	Malignant neoplasm of upper lip; inner aspect NOS
B000100	Malignant neoplasm of upper lip; lipstick area
B002200	Malignant neoplasm of upper lip; mucosa
B002300	Malignant neoplasm of upper lip; oral aspect
B000.00	Malignant neoplasm of upper lip; vermilion border
B000z00	Malignant neoplasm of upper lip; vermilion border NOS
B222000	Malignant neoplasm of upper lobe bronchus
B222100	Malignant neoplasm of upper lobe of lung
B222.00	Malignant neoplasm of upper lobe; bronchus or lung
B222z00	Malignant neoplasm of upper lobe; bronchus or lung NOS
B103.00	Malignant neoplasm of upper third of oesophagus
B342.00	Malignant neoplasm of upper-inner quadrant of female breast
B344.00	Malignant neoplasm of upper-outer quadrant of female breast
B497.00	Malignant neoplasm of urachus
B4A2.00	Malignant neoplasm of ureter
B496.00	Malignant neoplasm of ureteric orifice
B4A1100	Malignant neoplasm of ureteropelvic junction
B4A3.00	Malignant neoplasm of urethra
B49..00	Malignant neoplasm of urinary bladder
B49z.00	Malignant neoplasm of urinary bladder NOS
B44z.00	Malignant neoplasm of uterine adnexa NOS
B40..00	Malignant neoplasm of uterus; part unspecified
B054.00	Malignant neoplasm of uvula
B450.00	Malignant neoplasm of vagina
B450z00	Malignant neoplasm of vagina NOS
B450100	Malignant neoplasm of vaginal vault
B063.00	Malignant neoplasm of vallecula
B013.00	Malignant neoplasm of ventral surface of tongue
B013z00	Malignant neoplasm of ventral tongue surface NOS
B302.00	Malignant neoplasm of vertebral column
B302z00	Malignant neoplasm of vertebral column NOS
B051.00	Malignant neoplasm of vestibule of mouth
B200300	Malignant neoplasm of vestibule of nose
B231.00	Malignant neoplasm of visceral pleura
B300C00	Malignant neoplasm of vomer
B454.00	Malignant neoplasm of vulva unspecified
B0z1.00	Malignant neoplasm of Waldeyer's ring
B303500	Malignant neoplasm of xiphoid process
B300900	Malignant neoplasm of zygomatic bone
B16y.00	Malignant neoplasm other gallbladder/extrahepatic bile duct
B1zy.00	Malignant neoplasm other spec digestive tract and peritoneum
B33X.00	Malignant neoplasm overlapping lesion of skin
B542.00	Malignant neoplasm pituitary gland and craniopharyngeal duct
B073200	Malignant neoplasm posterior margin nasal septum and choanae
B14z.00	Malignant neoplasm rectum;rectosigmoid junction and anus NOS
B332.00	Malignant neoplasm skin of ear and external auricular canal
B333.00	Malignant neoplasm skin of other and unspecified parts face
B333z00	Malignant neoplasm skin other and unspec part of face NOS
B310500	Malignant neoplasm soft tissues of cervical spine
B060z00	Malignant neoplasm tonsil NOS
B30X.00	Malignant neoplasm/bones+articular cartilage/limb;unspfd
B30W.00	Malignant neoplasm/overlap lesion/bone+articulr cartilage
B45X.00	Malignant neoplasm/overlapping lesion/feml genital organs
B26..00	Malignant neoplasm; overlap lesion of resp & intrathor orgs
B48y200	Malignant neoplasm; overlapping lesion male genital orgs
B206.00	Malignant neoplasm; overlapping lesion of accessory sinuses
B163.00	Malignant neoplasm; overlapping lesion of biliary tract
B49y000	Malignant neoplasm; overlapping lesion of bladder
B51y200	Malignant neoplasm; overlapping lesion of brain
B347.00	Malignant neoplasm; overlapping lesion of breast
B412.00	Malignant neoplasm; overlapping lesion of cervix uteri
B138.00	Malignant neoplasm; overlapping lesion of colon
B1z2.00	Malignant neoplasm; overlapping lesion of digestive system
B508.00	Malignant neoplasm; overlapping lesion of eye and adnexa
B042.00	Malignant neoplasm; overlapping lesion of floor of mouth
B214.00	Malignant neoplasm; overlapping lesion of larynx
B074.00	Malignant neoplasm; overlapping lesion of nasopharynx
B106.00	Malignant neoplasm; overlapping lesion of oesophagus
B175.00	Malignant neoplasm; overlapping lesion of pancreas
B487.00	Malignant neoplasm; overlapping lesion of penis
B124.00	Malignant neoplasm; overlapping lesion of small intestine
B117.00	Malignant neoplasm; overlapping lesion of stomach
B524600	Malignant neoplasm;overlap lesion periph nerve & auton ns
B54X.00	Malignant neoplasm-pluriglandular involvement;unspecified
B592.00	Malignant neoplasms of independent (primary) multiple sites
B62z.00	Malignant neoplasms of lymphoid and histiocytic tissue NOS
B017.00	Malignant overlapping lesion of tongue
B630000	Malignant plasma cell neoplasm; extramedullary plasmacytoma
B62x400	Malignant reticulosis
B306500	Malignant sacral teratoma
B595.00	Malignant tumour of unknown origin
B627911	Maltoma
B62F100	Mantle cell lymphoma
B673.00	Mast cell leukaemia
B626500	Mast cell malignancy of lymph nodes inguinal region and leg
B626800	Mast cell malignancy of lymph nodes of multiple sites
B626000	Mast cell malignancy of unspecified site
B627G00	Mediastinal (thymic) large B-cell lymphoma
B672.00	Megakaryocytic leukaemia
ZRVy.00	Mental adjustment to cancer scale
B226.00	Mesothelioma
B241400	Mesothelioma of pericardium
B181.00	Mesothelioma of peritoneum
B232.00	Mesothelioma of pleura
PG4A.00	Metachondromatosis
B57..11	Metastases of respiratory and/or digestive systems
B619.00	Mixed cellularity classical Hodgkin lymphoma
B900011	Mixed parotid tumour
B66..12	Monoblastic leukaemia
B66..00	Monocytic leukaemia
B66z.00	Monocytic leukaemia NOS
B627900	Mucosa-associated lymphoma
B630.00	Multiple myeloma
B63..00	Multiple myeloma and immunoproliferative neoplasms
B65..00	Myeloid leukaemia
B65z.00	Myeloid leukaemia NOS
B653.00	Myeloid sarcoma
B630.12	Myelomatosis
B69..00	Myelomonocytic leukaemia
B6y1.00	Myelosclerosis with myeloid metaplasia
B33z100	Naevoid basal cell carcinoma syndrome
B546.00	Neuroblastoma
B617.00	Nodular lymphocyte predominant Hodgkin lymphoma
B620.00	Nodular lymphoma (Brill - Symmers disease)
B620z00	Nodular lymphoma NOS
B620300	Nodular lymphoma of intra-abdominal lymph nodes
B620200	Nodular lymphoma of intrathoracic lymph nodes
B620100	Nodular lymphoma of lymph nodes of head; face and neck
B620500	Nodular lymphoma of lymph nodes of inguinal region and leg
B620800	Nodular lymphoma of lymph nodes of multiple sites
B620000	Nodular lymphoma of unspecified site
B618.00	Nodular sclerosis classical Hodgkin lymphoma
B627.00	Non - Hodgkin's lymphoma
B62F.00	Nonfollicular lymphoma
B62F.11	Non-follicular lymphoma
B627.11	Non-Hodgkin lymphoma
B10z.11	Oesophageal cancer
4KJ2.00	Oestrogen receptor negative tumour
4KJ0.00	Oestrogen receptor positive tumour
B30z000	Osteosarcoma
B62xX00	Oth and unspecif peripheral & cutaneous T-cell lymphomas
B67y.00	Other and unspecified leukaemia
B67yz00	Other and unspecified leukaemia NOS
B61C.00	Other classical Hodgkin lymphoma
B68y.00	Other leukaemia of unspecified cell type
B64y.00	Other lymphoid leukaemia
B64yz00	Other lymphoid leukaemia NOS
B591.00	Other malignant neoplasm NOS
B62..00	Other malignant neoplasm of lymphoid and histiocytic tissue
B33..00	Other malignant neoplasm of skin
B62Ew00	Other mature T/NK-cell lymphoma
B66y.00	Other monocytic leukaemia
B66yz00	Other monocytic leukaemia NOS
B65yz00	Other myeloid leukaemia NOS
7L1dy00	Other specified delivery of chemotherapy for neoplasm
B67..00	Other specified leukaemia
B67z.00	Other specified leukaemia NOS
B60y.00	Other specified reticulosarcoma or lymphosarcoma
B628700	Other types of follicular lymphoma
B627B00	Other types of follicular non-Hodgkin's lymphoma
B182.00	Overlapping malign lesion of retroperitoneum and peritoneum
B32y000	Overlapping malignant melanoma of skin
B222.11	Pancoast's syndrome
B585000	Pathological fracture due to metastatic bone disease
9OkC.00	Patient on regional cancer register
B62x200	Peripheral T-cell lymphoma
B631.00	Plasma cell leukaemia
B150200	Primary angiosarcoma of liver
B150000	Primary carcinoma of liver
B150.00	Primary malignant neoplasm of liver
B150z00	Primary malignant neoplasm of liver NOS
B593.00	Primary malignant neoplasm of unknown site
B454.11	Primary vulval cancer
7L1b.00	Procurement drugs for chemotherapy for neoplasm in bands 1-5
4KJ3.00	Progesterone receptor negative tumour
4KJ1.00	Progesterone receptor positive tumour
B64y100	Prolymphocytic leukaemia
5135.00	Radiological tumour control
5149.00	Radiotherapy-tumour palliation
B141.12	Rectal carcinoma
4M6..00	Recurrence of tumour
B4A..11	Renal malignant neoplasm
B91z111	Renal neoplasm of uncertain behaviour
B600.00	Reticulosarcoma
B600z00	Reticulosarcoma NOS
B600300	Reticulosarcoma of intra-abdominal lymph nodes
B600100	Reticulosarcoma of lymph nodes of head; face and neck
B600700	Reticulosarcoma of spleen
B600000	Reticulosarcoma of unspecified site
B60z.00	Reticulosarcoma or lymphosarcoma NOS
B3...12	Sarcoma of bone and connective tissue
B62A.00	Sarcoma of dendritic cells
B561300	Secondary and unspec malig neop ant mediastinal lymph nodes
B560800	Secondary and unspec malig neop anterior cervical LN
B563.00	Secondary and unspec malig neop axilla and upper limb LN
B563z00	Secondary and unspec malig neop axilla and upper limb LN NOS
B563000	Secondary and unspec malig neop axillary lymph nodes
B561800	Secondary and unspec malig neop bronchopulmonary lymph nodes
B565200	Secondary and unspec malig neop circumflex iliac LN
B562000	Secondary and unspec malig neop coeliac lymph nodes
B562300	Secondary and unspec malig neop common iliac lymph nodes
B560900	Secondary and unspec malig neop deep cervical LN
B564100	Secondary and unspec malig neop deep inguinal lymph nodes
B560400	Secondary and unspec malig neop deep parotid lymph nodes
B561200	Secondary and unspec malig neop diaphragmatic lymph nodes
B562400	Secondary and unspec malig neop external iliac lymph nodes
B562200	Secondary and unspec malig neop inferior mesenteric LN
B561700	Secondary and unspec malig neop inferior tracheobronchial LN
B563200	Secondary and unspec malig neop infraclavicular lymph nodes
B564.00	Secondary and unspec malig neop inguinal and lower limb LN
B565000	Secondary and unspec malig neop internal iliac lymph nodes
B561000	Secondary and unspec malig neop internal mammary lymph nodes
B562z00	Secondary and unspec malig neop intra-abdominal LN NOS
B562.00	Secondary and unspec malig neop intra-abdominal lymph nodes
B565z00	Secondary and unspec malig neop intrapelvic LN NOS
B565.00	Secondary and unspec malig neop intrapelvic lymph nodes
B561z00	Secondary and unspec malig neop intrathoracic LN NOS
B561.00	Secondary and unspec malig neop intrathoracic lymph nodes
B560.00	Secondary and unspec malig neop lymph nodes head/face/neck
B56y.00	Secondary and unspec malig neop lymph nodes multiple sites
B56z.00	Secondary and unspec malig neop lymph nodes NOS
B560600	Secondary and unspec malig neop of facial lymph nodes
B564z00	Secondary and unspec malig neop of inguinal and leg LN NOS
B560000	Secondary and unspec malig neop of superficial parotid LN
B561500	Secondary and unspec malig neop paratracheal lymph nodes
B563300	Secondary and unspec malig neop pectoral lymph nodes
B561400	Secondary and unspec malig neop post mediastinal lymph nodes
B561900	Secondary and unspec malig neop pulmonary lymph nodes
B565300	Secondary and unspec malig neop sacral lymph nodes
B560500	Secondary and unspec malig neop submandibular lymph nodes
B560700	Secondary and unspec malig neop submental lymph nodes
B561600	Secondary and unspec malig neop superfic tracheobronchial LN
B560200	Secondary and unspec malig neop superficial cervical LN
B564000	Secondary and unspec malig neop superficial inguinal LN
B562100	Secondary and unspec malig neop superficial mesenteric LN
B563100	Secondary and unspec malig neop supratrochlear lymph nodes
B560100	Secondary and unspec malignant neoplasm mastoid lymph nodes
B560300	Secondary and unspec malignant neoplasm occipital lymph node
B56..00	Secondary and unspecified malignant neoplasm of lymph nodes
B58y211	Secondary cancer of the cervix
B58y411	Secondary cancer of the vulva
B58..11	Secondary carcinoma of other specified sites
B57..12	Secondary carcinoma of respiratory and/or digestive systems
B575z00	Secondary malig neop of large intestine or rectum NOS
B57..00	Secondary malig neop of respiratory and digestive systems
B57z.00	Secondary malig neop of respiratory or digestive system NOS
B576.00	Secondary malig neop of retroperitoneum and peritoneum
B576z00	Secondary malig neop of retroperitoneum or peritoneum NOS
B574z00	Secondary malig neop of small intestine or duodenum NOS
B587.00	Secondary malignant neoplasm of adrenal gland
B581100	Secondary malignant neoplasm of bladder
B585.00	Secondary malignant neoplasm of bone and bone marrow
B583000	Secondary malignant neoplasm of brain
B583.00	Secondary malignant neoplasm of brain and spinal cord
B583z00	Secondary malignant neoplasm of brain or spinal cord NOS
B58y000	Secondary malignant neoplasm of breast
B58y200	Secondary malignant neoplasm of cervix uteri
B575000	Secondary malignant neoplasm of colon
B574000	Secondary malignant neoplasm of duodenum
B58y800	Secondary malignant neoplasm of epididymis and vas deferens
B574200	Secondary malignant neoplasm of ileum
B580.00	Secondary malignant neoplasm of kidney
B575.00	Secondary malignant neoplasm of large intestine and rectum
B153.00	Secondary malignant neoplasm of liver
B577.00	Secondary malignant neoplasm of liver
B570.00	Secondary malignant neoplasm of lung
B571.00	Secondary malignant neoplasm of mediastinum
B57y.00	Secondary malignant neoplasm of other digestive organ
B584.00	Secondary malignant neoplasm of other part of nervous system
B573.00	Secondary malignant neoplasm of other respiratory organs
B58yz00	Secondary malignant neoplasm of other specified site NOS
B58z.00	Secondary malignant neoplasm of other specified site NOS
B58..00	Secondary malignant neoplasm of other specified sites
B58y.00	Secondary malignant neoplasm of other specified sites
B581z00	Secondary malignant neoplasm of other urinary organ NOS
B581.00	Secondary malignant neoplasm of other urinary organs
B586.00	Secondary malignant neoplasm of ovary
B58y700	Secondary malignant neoplasm of penis
B576100	Secondary malignant neoplasm of peritoneum
B572.00	Secondary malignant neoplasm of pleura
B58y500	Secondary malignant neoplasm of prostate
B575100	Secondary malignant neoplasm of rectum
B576000	Secondary malignant neoplasm of retroperitoneum
B582.00	Secondary malignant neoplasm of skin
B582z00	Secondary malignant neoplasm of skin NOS
B582600	Secondary malignant neoplasm of skin of breast
B582100	Secondary malignant neoplasm of skin of face
B582000	Secondary malignant neoplasm of skin of head
B582500	Secondary malignant neoplasm of skin of hip and leg
B582200	Secondary malignant neoplasm of skin of neck
B582400	Secondary malignant neoplasm of skin of shoulder and arm
B582300	Secondary malignant neoplasm of skin of trunk
B574.00	Secondary malignant neoplasm of small intestine and duodenum
B583100	Secondary malignant neoplasm of spinal cord
B58y600	Secondary malignant neoplasm of testis
B58y900	Secondary malignant neoplasm of tongue
B594.00	Secondary malignant neoplasm of unknown site
B581000	Secondary malignant neoplasm of ureter
B581200	Secondary malignant neoplasm of urethra
B58y100	Secondary malignant neoplasm of uterus
[truncated: 56 more rows]

## Sheet: terminal_illness
readcode	description
1Z01.00	Terminal illness - late stage
2JE..00	Last days of life
38QH.00	Palliative Care Outcomes Collaboration Assessment Toolkit
38QK.00	Palliative Care Problem Severity Score
38QK.11	PCPSS - Palliative Care Problem Severity Score
66S3.00	Full care by hospice
66S4.00	Shared care - hospice / GP
67Q..00	Counselling for end of life issues
8B2a.00	Prescription of palliative care anticipatory medication
8BA2.00	Terminal care
8BA2.11	End of life care
8BAN.00	Community specialist palliative care
8BAP.00	Specialist palliative care
8BAQ.00	Final days pathway
8BAR.00	Specialist palliative care treatment - inpatient
8BAS.00	Specialist palliative care treatment - daycare
8BAT.00	Specialist palliative care treatment - outpatient
8BAe.00	Anticipatory palliative care
8BJ1.00	Palliative treatment
8BMM.00	Issue of palliative care anticipatory medication box
8BMM.11	Issue of palliative care just in case box
8CM1.00	On gold standards palliative care framework
8CM3.00	Palliative care plan review
8CM4.00	Liverpool care pathway for the dying
8CME.00	Has end of life advance care plan
8CMQ.00	On Liverpool care pathway for the dying
8CMW300	End of life care pathway
8CMb.00	Integrated care priorities for end of life
8CMg.00	End of life advance care plan
8Cc4.00	Management of multiple sclerosis in palliative phase
8Ce1.00	Preferred place of care - hospice
8H6A.00	Refer to terminal care consult
8H7L.00	Refer for terminal care
8H7g.00	Referral to palliative care service
8HH7.00	Referred to community specialist palliative care team
8HX..00	Admission to hospice
8HX0.00	Urgent admission to hospice
8HX1.00	Routine admission to hospice
8HX2.00	Admission to hospice for respite
8HY..00	Referral to hospice
8Hg0.00	Discharged from community specialist palliative care team
8HgX.00	Discharge from palliative care service
8Hga.00	Discharge from hospice
8IBE.00	Palliative care not indicated
8IEE.00	Referral to community palliative care team declined
9367.00	Patient held palliative care record
949A.00	Patient died in hospice
949G.00	Patient died in hospice community lodge
94Z2.00	Preferred place of death: hospice
94ZG.00	Preferred place of death: hospice community lodge
9EB5.00	DS 1500 Disability living allowance completed
9G8..00	Ambulance service notified of patient on EoL care register
9K9..00	Palliative care handover form completed
9NNZ.00	Has end of life care pathway key worker
9NNa.00	Has end of life care pathway key general practitioner
9NNb.00	Has end of life care pathway key nurse
9NNd.00	Under care of palliative care specialist nurse
9NNf000	Under care of palliative care physician
9Ng7.00	On end of life care register
9NgA.00	Community specialist palliative care not required
9NgD.00	Under care of palliative care service
9Nh0.00	Under the care of community palliative care team
9NkJ.00	Seen in hospice
9NlJ.00	Seen by palliative care service
9b1B.00	Hospice - NHS
9b1C.00	Hospice - independent
9b74.00	Hospice
9b74000	Hospice community lodge
9b9B.00	Palliative medicine
9c0L000	Planned palliative oncology treatment
9c0M.00	Planned supportive care for terminal illness
9c0N.00	Current supportive care for terminal illness
9c0P.00	Current palliative oncology treatment
9e02.00	Notif to primary care OOHS of palliative care plan in place
9hB..00	Exception reporting: palliative care quality indicators
9hB0.00	Excepted from palliative care quality indicators: Pat unsuit
9hB1.00	Excepted from palliative care quality indicators: Inform dis
9ke..00	Palliative care - enhanced services administration
M270300	Hospice acquired pressure ulcer
Z172.00	Palliative care
ZL18R00	Under care of palliative care physician
ZL5AP00	Referral to palliative care physician
ZL9AR00	Seen by palliative care physician
ZLD3R00	Discharge by palliative care physician
ZLE6P00	Discharge from palliative care service
ZLF1.00	Discharge from hospice
ZLF1100	Discharge from hospice day hospital
ZV57C00	[V]Palliative care

## Sheet: opioid_misuse
readcode	description
13c0.00	Injecting drug user
13c1.00	Intravenous drug user
13c3.00	Intramuscular drug user
13c9.00	Subcutaneous drug user
13cJ.00	Previously injecting drug user
13r3.00	Abstinent from drug misuse on maintenance replacement
13r4.00	Abstinent from drug misuse when receiving blocking therapy
146C.00	Failed heroin detoxification
1T0..00	H/O heroin misuse
1T00.00	H/O daily heroin misuse
1T01.00	H/O weekly heroin misuse
1T02.00	Previous history of heroin misuse
1T03.00	H/O infrequent heroin misuse
1T1..00	H/O methadone misuse
1T10.00	H/O daily methadone misuse
1T11.00	H/O weekly methadone misuse
1T12.00	H/O infrequent methadone misuse
1T13.00	Previous history of methadone misuse
1TD..00	H/O opiate misuse
1TD0.00	H/O daily opiate misuse
1TD1.00	H/O weekly opiate misuse
1TD2.00	H/O infrequent opiate misuse
1TD3.00	Previous history of opiate misuse
1TE..00	Uses heroin on top of substitution therapy
1TF..00	Does not use heroin on top of substitution therapy
1V0A.00	Chases the dragon
1V3..00	Drug injection behaviour
1V30.00	Injects drugs subcutaneously
1V31.00	Injects drugs intramuscularly
1V32.00	Neck injector
1V37.00	Drug injecting equipment hygiene
1V38.00	Sharing of drug injecting equipment
1V65.00	Heroin misuse
46QB100	Urine methadone positive
8B23.11	Drug addictn therap-methadone
8B2M.00	Buprenorphine maintenance therapy
8B2N.00	Drug addiction detoxification therapy - methadone
8B2P.00	Drug addiction maintenance therapy - methadone
8B2Q.00	Drug addiction maintenance therapy - buprenorphine
8B2R.00	Drug addiction detoxification therapy - buprenorphine
8B2S.00	Opioid agonist substitution therapy
8B2T.00	Opioid antagonist therapy
8BAd.00	Opiate dependence detoxification
8BE0.00	Reinduction to methadone maintenance therapy
8BE1.00	Reinduction to buprenorphine maintenance therapy
E240.11	Heroin dependence
E240.12	Methadone dependence
E240.14	Opium dependence
E240300	Opioid dependence in remission
E255.00	Nondependent opioid abuse
E255000	Nondependent opioid abuse, unspecified
E255100	Nondependent opioid abuse, continuous
E255z00	Nondependent opioid abuse NOS
E25y.11	Analgesic abuse
Eu11.00	[X]Mental and behavioural disorders due to use of opioids
Eu11000	[X]Mental & behav dis due to use opioids: acute intoxication
Eu11100	[X]Mental and behav dis due to use of opioids: harmful use
Eu11200	[X]Mental and behav dis due to use opioids: dependence syndr
Eu11211	[X]Drug addiction - opioids
Eu11212	[X]Heroin addiction
Eu11300	[X]Mental and behav dis due to use opioids: withdrawal state
Eu11311	[X]Cold turkey, opiate withdrawal
Eu11400	[X]Men & behav dis due opioid: withdrawl state with delirium
Eu11500	[X]Mental & behav dis due to use opioids: psychotic disorder
Eu11600	[X]Mental and behav dis due to use opioids: amnesic syndrome
Eu11700	[X]Men & beh dis due opioids: resid & late-onset psychot dis
Eu11y00	[X]Men & behav dis due to use opioids: oth men & behav dis
SL50.00	Opiate and narcotic poisoning
SL50.12	Opiate poisoning
SL50100	Heroin poisoning
SL50500	Morphine poisoning
TJ51.00	Adverse reaction to methadone
U205.11	[X]Overdose - heroin
U605012	[X] Adverse reaction to methadone
Z1Q6200	Methadone maintenance
Z1Q6212	Methadone therapy
Z1Q6214	Heroin maintenance
ZRk7.00	Severity of opiate dependence questionnaire
ZRk7.11	SODQ - Severity of opiate dependence questionnaire
ZV11500	[V]Personal history of drug abuse by injection

[truncated: 2 more sheets: heart_failure, contraindicated]
